# Supplementary material for: Targeted and Untargeted Proteomics-based Comparison of Adenoviral Infected hCMEC/D3 and hBMEC as a Human Brain Endothelial Cells to Study the OATP2B1 Transporter
Source: Mol Neurobiol. 2025 Mar 14;62(7):9074–88. doi: 10.1007/s12035-025-04807-7 (PMC12208971; doi:10.1007/s12035-025-04807-7)
Supplement: Supplementary file 1 — Supplementary file1 (XLSX 1877 KB) [file 12035_2025_4807_MOESM1_ESM.xlsx]

## Sheet: Supplementary_table_1
Full list of identified proteins in hCMEC/D3 Ad-LacZ, hCMEC/D3 Ad-OATP2B1, hBMEC Ad-LacZ and hBMEC Ad-OATP2B1
			log2(hCMEC/D3 Ad-LacZ)			log2(hCMEC/D3 Ad-OATP2B1)			log2(hBMEC Ad-LacZ)			log2(hBMEC Ad-OATP2B1)			Coefficient of variation
PG.ProteinGroups	GeneName	uniquePeptideCount	sample 1	sample 2	sample 3	sample 1	sample 2	sample 3	sample 1	sample 2	sample 3	sample 1	sample 2	sample 3	hCMEC/D3 Ad-LacZ	hCMEC/D3 Ad-OATP2B1	hBMEC Ad-LacZ	hBMEC Ad-OATP2B1
A0A096LP01	SMIM26	4	2.91208	3.5296	3.40361	2.52631	3.49318	3.52192	1.93347	1.26461	2.05454	1.25498	1.42824	1.30109	21.2337	34.1212	26.8835	6.29556
A0A0B4J2D5;P0DPI2	GATD3B	18	4.31503	4.63878	5.05033	4.88073	4.66905	5.0719	3.71068	3.42874	3.25784	4.07157	3.63152	3.6732	25.7097	13.8845	16.0919	17.5427
A0A1B0GUW6	SPEM3	1	5.14315	4.71762	5.2267	5.03608	4.75504	5.61141	5.70649	5.71937	5.67405	5.77367	5.64096	5.56468	17.905	31.2888	1.61353	7.39469
A0A1B0GVQ0	SPAAR	3	4.795	5.19831	4.73362	5.42147	5.03174	5.13639	NA	NA	NA	NA	NA	NA	18.2269	14.3363	NA	NA
A0AVF1	TTC26	6	2.17605	NA	NA	NA	1.41582	1.38548	3.02689	2.90988	3.00064	2.79872	3.22583	3.4528	NA	1.48686	4.2129	22.1078
A0AVI4	TMEM129	6	4.26551	3.96565	4.14957	4.00348	4.14948	4.07827	3.38014	3.09022	3.38072	3.00867	0.37625	2.94217	10.3459	5.05582	11.2008	66.8794
A0AVT1	UBA6	42	5.39685	4.27234	4.13651	3.52411	5.1667	4.06037	6.00845	5.43882	5.7305	5.08049	5.16665	5.25065	51.9844	60.2004	19.6021	5.89262
A0FGR8	ESYT2	34	6.86592	6.20506	6.85583	6.92996	6.33554	7.05147	7.42876	7.30937	7.45991	7.62753	7.37856	7.4862	24.0172	24.5079	5.43285	8.6968
A0JNW5	UHRF1BP1L	3	1.23411	2.43087	2.51753	1.78384	1.84889	2.20827	1.4115	2.23118	2.8141	1.83714	1.72248	2.6185	41.3996	16.4339	45.6226	36.1324
A0MZ66	SHTN1	18	2.88661	NA	2.20695	NA	2.8188	2.64123	4.20879	3.8259	3.86306	3.56264	3.85848	3.93382	32.7092	8.69212	15.1768	13.1178
A0PJW6	TMEM223	8	3.76265	3.37956	4.27129	4.18689	3.47272	4.10915	3.47052	3.59357	3.79855	3.91551	4.01097	3.92282	31.2735	24.8612	11.6242	3.72003
A0PK00	TMEM120B	1	4.11256	3.04814	4.04309	4.59655	3.48166	4.76972	3.62534	4.6999	4.4248	4.206	3.65567	3.85013	35.6214	40.9448	34.8824	19.7598
A1A4S6	ARHGAP10	6	3.15096	2.29279	3.66655	3.44633	3.20435	3.27277	2.71653	2.87402	2.49364	3.59487	3.49272	3.49761	44.176	8.78171	13.0711	4.03819
A1L020	MEX3A	6	NA	NA	NA	NA	NA	NA	2.69595	2.77993	2.81674	4.34822	3.25027	3.32032	NA	NA	4.25755	46.1489
A1L0T0	ILVBL	28	5.27229	5.09614	5.94687	5.76778	5.16953	6.03876	5.35694	5.2765	5.36273	5.90994	5.68133	5.47106	32.8948	28.8488	3.30861	15.2189
A1L188	NDUFAF8	3	3.0796	3.16444	2.9916	2.85157	2.92504	3.271	3.48903	3.12958	3.60395	2.97562	3.33181	2.92756	5.98447	16.0728	16.4384	15.8829
A1L3X0	ELOVL7	2	NA	NA	NA	NA	NA	NA	3.93856	3.80812	4.15226	3.12514	4.19041	4.08703	NA	NA	12.1879	35.3212
A1X283	SH3PXD2B	30	3.44845	3.15293	3.21334	3.15794	3.1447	3.06781	4.188	4.05567	3.76923	4.41946	4.40646	4.3873	11.0833	3.34278	14.4222	1.12029
A2A2Y4	FRMD3	3	2.19642	1.97073	2.61459	2.46372	1.78825	2.44264	NA	0.855489	NA	NA	NA	NA	23.1984	24.3286	NA	NA
A2A3N6	PIPSL	2	NA	6.36718	6.17052	5.59541	6.76851	6.06625	5.2501	5.33848	5.415	5.20835	4.74999	5.10103	9.62402	41.552	5.70608	15.9349
A2RRP1	NBAS	49	4.09471	3.49798	4.79294	4.84367	3.8258	5.07143	4.2353	4.2549	3.67889	5.40042	5.19682	5.20243	44.5429	39.642	21.0303	8.21489
A2RU67	FAM234B	14	4.35027	4.73008	4.06331	4.15027	4.44468	4.10858	5.33171	4.9716	5.34281	4.85303	4.65089	4.86048	23.3865	13.1013	13.9752	8.03879
A2RUC4	TYW5	5	4.06563	NA	3.06466	NA	3.73837	3.5593	4.25616	3.65362	4.16048	3.12818	3.04976	3.22489	47.1827	8.76558	20.9811	6.09671
A2RUS2	DENND3	13	3.09116	2.83522	3.04965	2.95969	2.74114	2.94815	3.62902	3.54621	3.16417	4.10289	4.05938	3.96982	9.2734	8.30734	16.3699	4.66608
A2VDJ0	TMEM131L	4	1.92001	2.90623	2.76923	2.61009	NA	2.73037	2.42733	2.27027	2.28334	3.74548	2.83599	3.814	32.7652	5.89158	6.13973	33.1341
A3KMH1	VWA8	52	5.3529	4.26138	5.66748	5.61735	4.96196	5.68087	5.46572	5.31521	5.4981	5.74304	5.61518	5.56902	43.7862	25.1774	6.64411	6.32525
A3KN83	SBNO1	32	3.87407	2.36405	3.44823	3.03402	3.25665	3.45905	4.04959	3.67091	3.81033	3.5114	3.60833	3.86043	46.796	14.6447	13.4653	12.7664
A4D1E9	GTPBP10	23	4.35474	3.34602	4.7364	4.65818	4.02093	4.60292	4.96231	4.75579	4.96568	5.15387	5.17821	5.43791	43.6151	22.5922	8.12353	11.224
A4D1P6	WDR91	20	2.11052	2.39027	3.28432	2.98927	2.21765	3.24634	3.4068	3.73363	3.17334	4.26717	3.89648	4.18614	45.0991	33.5672	19.7196	13.048
A4D1S5	RAB19	7	NA	NA	NA	NA	NA	NA	3.83093	3.98044	4.47291	2.68478	3.22255	2.71785	NA	NA	24.2905	21.9608
A4D1U4	DENND11	13	4.83014	4.5738	4.56642	4.68705	4.45809	4.79296	4.84686	4.70838	4.91641	4.43962	4.2669	4.2318	10.7008	11.6038	7.25174	7.85585
A4D2P6	GRID2IP	1	4.33298	NA	4.28388	NA	4.01305	4.4445	4.7842	4.35784	4.78121	4.56124	4.58094	4.36297	2.40605	20.9906	16.0967	8.15205
A5A3E0	POTEF	1	4.55364	5.84142	4.29284	3.78843	6.2888	NA	NA	5.24771	5.98795	4.34851	NA	3.25507	62.0101	98.9418	35.5059	51.1669
A5D8W1	CFAP69	2	3.94723	3.79443	3.37616	3.3496	3.55628	3.15734	3.51404	3.36223	3.79254	3.4731	3.57146	3.69692	19.5245	13.8302	15.3972	7.80633
A5PLL7	PEDS1	8	6.00344	6.21087	5.89099	6.11823	6.15849	6.05874	3.18418	2.91197	3.13673	3.11989	2.39068	2.53193	11.4057	3.46664	9.80555	28.2247
A5PLN9	TRAPPC13	8	3.87408	NA	3.53553	3.44758	3.13446	3.72297	3.99911	4.32862	3.68194	4.63016	4.81921	4.75398	16.5177	20.1733	22.321	6.58727
A5YKK6	CNOT1	54	4.55221	3.94113	5.10151	5.09306	4.27711	5.18479	4.9996	5.29841	4.82701	6.68562	6.37698	6.63645	39.0403	30.7949	16.8176	11.1282
A6NCE7;Q9GZQ8	MAP1LC3B2	12	4.47772	4.56566	4.92883	5.22987	4.63104	5.05846	4.77843	5.36721	5.31841	4.78191	5.23692	5.64996	17.1717	20.3794	21.0459	29.5499
A6NCI4	VWA3A	1	NA	NA	NA	NA	NA	NA	3.72246	4.0346	4.30734	4.79606	4.47175	4.93647	NA	NA	20.0462	15.9719
A6ND36	FAM83G	12	2.72236	3.32783	2.85921	2.70874	2.73451	2.57417	3.22807	2.91175	2.89395	3.51113	3.48071	3.73014	22.9375	5.87246	13.4745	9.66041
A6NDG6	PGP	12	5.24738	4.7435	4.14548	3.8351	4.98806	4.11923	4.76394	4.21881	4.58287	3.8588	3.77783	3.68257	36.9666	44.095	18.5758	6.09647
A6NDU8	C5orf51	3	3.52591	3.71478	3.10549	2.97923	2.77323	2.97285	3.54781	3.36422	3.13285	3.3689	3.36123	3.29447	20.6803	7.92134	14.2581	2.81507
A6NED2	RCCD1	4	3.74619	2.15792	3.50115	3.27999	3.38302	3.38401	3.75009	3.45314	3.80293	3.4257	3.36791	2.75922	48.1211	4.09265	12.5876	23.5308
A6NFQ2	TCAF2	11	4.39699	4.2994	4.31664	4.31405	4.25476	4.65973	3.68644	3.22122	3.16344	3.67415	3.58802	3.75136	3.64242	15.7077	20.8184	5.65245
A6NFY7	SDHAF1	3	3.82268	5.02588	4.86508	4.73124	4.04652	4.82059	4.08886	4.8924	4.85355	5.14256	5.18661	5.28438	38.7506	26.6664	28.1886	5.07328
A6NHL2	TUBAL3	1	5.17853	NA	4.28078	NA	4.83474	3.82168	5.70349	5.03683	4.56342	5.50413	5.27547	5.39565	42.6344	47.7084	40.1407	7.90599
A6NHR9	SMCHD1	47	4.10182	3.44954	4.21712	4.33796	4.1861	4.66514	3.89646	4.72786	4.19244	4.55601	4.90366	3.75371	26.2203	17.381	30.0044	37.1421
A6NHX0	CASTOR2	3	2.40979	2.76441	1.40698	NA	2.3883	1.72695	2.98605	2.65531	3.11873	1.92665	1.9808	1.65376	42.6681	31.8589	15.9598	11.743
A6NIH7	UNC119B	2	4.60518	3.95302	4.12924	2.75277	4.54033	4.06009	4.28126	4.74626	4.79468	4.02657	NA	3.69969	24.2814	53.465	18.4646	15.9533
A6NIZ1	RP1BL	6	8.25875	8.94623	7.15824	7.68656	7.97408	8.07159	7.96647	6.65676	7.58532	6.99747	7.38094	7.90095	55.8195	13.428	41.5525	31.745
A6NJ78	METTL15	17	3.79456	2.80062	4.05761	3.87974	3.41993	3.91255	4.27053	3.9669	4.11656	4.46504	4.12106	4.06768	39.9013	17.957	10.5166	15.4901
A6NKT7	RGPD3	40	3.85869	3.30315	3.68573	3.79415	3.78136	4.46545	3.90848	4.49399	3.96366	5.19275	5.41857	4.6901	18.9375	28.8528	23.5989	24.4777
A6NLU0;F8VTS6	RFPL4A	1	5.01874	4.55197	4.72249	4.44315	4.9374	5.02533	4.70709	4.51851	5.00339	4.2215	3.86933	3.75197	16.6545	20.368	17.1842	17.4767
A6NNL5	C15orf61	4	3.6776	3.33779	3.74702	3.78978	3.38577	3.38405	2.74009	2.86756	3.15289	3.20377	2.59787	2.6261	14.5396	16.8815	14.9794	25.0555
A6ZKI3	RTL8C	2	4.3837	4.05329	3.25775	3.4663	4.50741	3.51915	1.82014	2.83198	3.61745	1.67143	1.88136	1.36441	36.4212	43.9727	57.5048	17.652
A7MBM2	DISP2	6	2.33562	2.85047	2.88764	3.16455	2.99945	2.32951	3.25839	3.12417	3.61482	3.05529	3.07099	2.99236	19.9511	28.0088	18.1085	2.86383
A8CG34	POM121C	13	2.39255	2.34537	2.90402	3.21919	2.81823	3.15623	2.99529	3.23003	2.79726	2.98135	3.96491	3.20476	22.5851	14.3152	15.0686	37.8305
A8K2U0	A2ML1	29	2.91402	3.21695	2.89226	2.91636	2.75974	3.00663	4.5485	3.21236	3.54697	3.70792	3.27121	2.99361	12.9949	8.55431	51.1182	25.4132
A8MTT3	CEBPZOS	2	3.20757	2.82659	3.78613	3.88109	3.10338	4.06613	3.3663	3.32069	3.83895	2.21475	3.17714	3.25603	34.0799	31.7992	20.8533	34.8642
A8MVW0	FAM171A2	5	2.99963	2.47245	2.74407	2.55832	2.55718	3.21499	2.0626	2.63197	2.77163	3.23992	2.8998	2.20658	18.1473	27.9417	24.1538	33.8464
A8MWD9;P62308	SNRPGP15	4	6.67702	6.93928	6.93422	7.26726	6.72585	7.1861	6.36367	6.75275	6.30694	6.48452	6.84576	6.72418	10.0668	19.0454	17.502	12.4655
A8MWY0	ELAPOR2	30	4.823	4.91894	4.56355	4.50655	4.24531	4.61656	2.83326	2.43729	2.80272	2.59328	2.44719	2.32318	12.387	12.8655	14.5609	9.39667
A8MXV4	NUDT19	21	5.39767	5.62941	5.393	5.30381	5.86381	5.28555	5.36284	5.18636	5.50311	5.13319	5.08632	5.1016	9.60709	24.0511	10.9163	1.66115
A8MZF0	PRR33	1	6.6459	4.76742	6.95112	6.36788	6.11616	7.2095	7.16183	7.28537	7.08931	7.15982	7.3137	7.34433	60.0998	42.1126	6.92564	6.72762
B0I1T2	MYO1G	1	3.09034	2.60796	1.62874	0.953346	1.40106	NA	NA	NA	NA	NA	NA	NA	46.0441	21.7692	NA	NA
B0YJ81	HACD1	7	2.50882	2.3344	3.05377	3.15829	2.32659	3.31299	2.20258	NA	2.57812	2.15023	1.91198	2.42888	27.1965	32.6555	18.3032	17.9839
B1ANS9	WDR64	2	5.44033	NA	6.47481	NA	5.95841	7.14207	6.20043	6.63306	5.56504	6.89614	6.74625	7.6037	48.6365	54.9653	35.3739	33.702
B2RNN3;P0C862	C1QTNF9B	1	NA	NA	NA	NA	NA	NA	5.12763	4.41089	4.86435	4.7189	5.08234	4.57979	NA	NA	24.1406	18.5345
B2RUZ4	SMIM1	1	2.88083	NA	NA	NA	NA	2.96974	3.95004	3.08475	3.34664	NA	NA	2.7573	NA	NA	31.9839	NA
B7ZAQ6;P0CG08	GPR89A	10	3.05263	2.44792	3.62021	3.49468	2.7712	3.74862	3.68733	3.57186	3.21085	4.09606	4.14564	4.27489	39.5762	32.0731	16.5075	6.4766
B9A064;P0CG04	IGLL5	1	NA	NA	NA	NA	NA	NA	3.12533	NA	NA	4.59354	NA	NA	NA	NA	NA	NA
C4AMC7;Q6VEQ5	WASH3P	15	3.60684	2.65698	3.41218	3.53006	3.29112	3.50554	3.67928	3.37172	3.37752	4.50849	4.2318	4.70763	31.377	8.86917	12.5899	16.2888
C9J202	ALG1L2	1	4.70452	NA	4.39981	NA	3.21612	4.5582	3.85604	4.11722	3.91717	4.03349	3.18314	3.91892	14.8796	61.413	9.65723	28.8297
C9J798;O43374	RASA4B	1	NA	NA	NA	NA	NA	NA	1.54487	NA	NA	2.1379	NA	NA	NA	NA	NA	NA
C9JLW8	MCRIP1	6	3.72806	3.13179	3.33228	3.25419	3.3952	3.71282	3.50578	3.7509	3.81616	4.35291	4.2981	4.34318	21.5709	16.6841	11.0162	2.01644
E9PAV3	NACA	9	5.53465	5.09177	4.66887	4.3577	5.43887	4.98157	5.7717	5.19668	5.39487	4.934	5.38403	5.50063	29.775	35.9453	20.7246	19.5897
E9PRG8	C11orf98	11	3.88523	3.3234	4.53093	4.75431	3.83619	4.94501	4.56672	4.53301	4.53958	4.82922	5.10286	5.26785	41.5484	36.0039	1.24248	15.0302
G9CGD6;Q6P9H4	CNK3	4	3.3196	3.45978	2.58617	2.69708	3.06269	3.36183	3.28803	2.67828	2.17836	2.79264	3.2493	3.44266	29.3524	22.665	38.4998	22.0017
L0R6Q1	SLC35A4	7	5.76608	6.34947	5.37457	5.70146	6.09268	5.77263	5.04747	4.63578	5.5788	4.30249	3.99822	3.93031	34.56	14.9166	32.9737	14.1679
L0R8F8	MIEF1	5	4.77551	3.1744	5.03557	4.62449	3.96025	4.50719	4.34661	4.56737	5.06605	4.16022	4.45868	4.0635	54.0033	22.85	26.4345	14.6773
O00115	DNASE2	7	6.2568	6.7202	5.68766	5.72197	6.30744	5.81224	4.67944	4.26245	4.62748	4.48443	4.00008	3.82105	34.661	22.9106	15.0206	24.7142
O00116	AGPS	32	5.64131	4.3951	6.31398	5.95199	5.17473	6.23593	5.27296	5.34335	5.20309	6.05107	5.93516	5.99648	58.3223	34.5077	4.86004	4.01372
O00124	UBXN8	5	3.79613	NA	4.74364	4.52299	3.89365	4.77407	3.98297	3.74656	3.73955	4.35251	3.33648	4.46444	44.8402	29.1769	9.85376	37.0143
O00139	KIF2A	27	3.81459	2.99559	4.00671	3.96985	3.53647	4.05454	4.06386	4.38652	3.92327	5.18723	5.25543	5.33648	33.196	18.2049	16.8801	5.1887
O00142	TK2	11	4.81846	4.46493	5.24699	5.04466	4.54583	5.14514	5.11227	5.16897	5.22204	5.31575	4.90734	5.02015	27.2363	20.828	3.80199	14.9948
O00148	DDX39A	20	5.46182	5.66732	5.2953	5.25079	5.72109	5.01867	4.12973	4.30098	4.56874	3.64654	3.81273	4.08174	12.9759	25.5453	15.5383	15.4384
O00151	PDLIM1	26	7.85217	8.20741	7.58432	6.91812	7.78686	7.56041	6.50893	6.3051	6.68294	5.48509	5.40105	5.22993	21.8552	28.8418	13.0132	8.87447
O00154	ACOT7	23	8.06375	7.62635	7.64146	7.54476	8.04442	7.70983	8.16091	7.67934	7.97586	7.10984	7.15462	7.03943	17.9663	18.0567	16.4624	4.00692
O00159	MYO1C	42	7.01353	7.8649	7.22737	7.44173	7.40866	7.39239	7.88446	7.82709	7.87576	8.05273	8.21039	8.04629	32.2215	1.74725	2.13102	6.5565
O00161	SNAP23	24	6.2162	7.11983	5.75849	6.26478	6.40108	6.27952	4.86031	4.352	4.83009	4.31534	4.24704	4.4769	49.7571	5.25673	18.542	8.29698
O00165	HAX1	16	4.83607	4.52454	4.72451	4.77825	4.55813	5.12103	5.47643	4.99992	5.41496	5.50211	5.35442	5.30047	10.7625	19.966	17.0116	7.33688
O00170	AIP	25	4.66271	4.07458	3.9076	3.27715	4.53595	3.97055	4.90711	4.48108	4.51081	4.03341	3.92334	4.06175	28.8804	41.7954	17.1747	5.0044
O00178	GTPBP1	23	3.8203	2.40878	3.54889	3.10186	3.43021	3.72136	4.33209	4.03004	3.6602	4.41878	4.60043	4.53921	43.8784	21.2245	22.9004	6.33995
O00182	LGALS9	13	5.19788	5.64323	4.43698	4.79268	5.45077	4.51441	NA	3.84866	3.74998	NA	NA	NA	39.2314	34.7584	4.83472	NA
O00186	STXBP3	34	6.5822	6.67886	6.51863	6.54457	6.33177	6.66165	6.31861	6.05577	6.24771	6.13242	6.13971	6.20268	5.62136	11.387	9.23408	2.69707
O00189	AP4M1	10	2.97026	NA	3.35879	3.17623	2.9496	3.39715	3.34316	3.55869	3.18247	3.74547	3.82564	3.85081	18.9287	15.4496	13.1787	3.77986
O00192	ARVCF	34	4.91084	4.61443	5.00406	5.08324	4.48205	5.28149	2.09574	2.22184	2.00626	2.49074	2.53608	2.41867	13.6226	26.762	7.54876	4.0848
O00193	SMAP	6	3.87602	2.46129	3.92829	2.5862	4.10472	3.07053	3.62628	4.47513	4.26996	2.96507	3.25696	3.48547	46.2574	55.9688	28.2771	17.8113
O00194	RAB27B	13	3.73996	3.93056	3.93153	4.55226	3.99664	4.22285	4.30794	3.9655	4.41619	4.58454	3.89824	3.63444	7.47113	19.609	15.6609	35.6097
O00203	AP3B1	43	5.2058	4.34878	4.9258	4.5819	4.8239	4.88464	5.82395	5.61342	5.47962	6.14802	6.19114	6.44208	28.4923	10.7826	12.165	11.3049
O00204	SULT2B1	2	NA	NA	1.12036	1.29479	1.53544	2.00961	2.86058	NA	1.31025	1.93234	NA	NA	NA	25.9401	69.43	NA
O00206	TLR4	11	3.72745	3.77439	3.76644	3.76612	3.49041	3.87346	NA	NA	NA	NA	NA	NA	1.73348	13.2948	NA	NA
O00212	RHOD	2	4.1798	3.75417	4.25652	4.1764	4.06381	4.23151	4.87408	4.84215	5.11246	4.46327	5.01577	4.28562	17.7419	5.86575	10.5069	27.6061
O00213	APBB1	5	3.30622	2.75342	3.11586	2.73377	3.20583	3.3726	3.82757	3.45417	3.78986	3.29026	2.92028	2.8853	18.8189	21.7154	13.6421	16.1643
O00214	LGALS8	18	4.97049	5.39059	4.5716	4.90756	5.51998	4.68222	3.52632	3.81714	4.02695	2.24293	2.74923	2.79275	28.2053	31.4263	17.1201	19.7874
O00217	NDUFS8	11	4.96732	4.89944	4.85682	5.62195	4.69528	5.00939	4.60778	4.75876	4.7753	3.98385	4.83894	4.94905	3.87858	33.7384	6.28077	32.3522
O00220	TNFRSF10A	13	2.80711	2.62659	2.73266	2.88548	3.22056	2.91901	3.92937	4.02664	4.10042	3.44394	3.55547	3.63611	6.25097	13.2092	5.92	6.64956
O00231	PSMD11	31	7.29463	5.55256	6.62533	6.14274	6.79226	6.39739	7.61981	6.9524	7.2018	6.90395	6.67598	7.04901	54.5816	23.0612	23.8555	12.8236
O00232	PSMD12	30	6.90247	5.26714	6.3368	5.82424	6.46021	6.01084	7.2478	6.79323	7.02627	6.64494	6.40959	6.83561	50.9364	23.4316	15.6759	14.638
O00233	PSMD9	10	5.89509	4.84498	4.33899	4.24317	5.41386	4.40631	5.60444	5.2548	5.59198	4.45399	4.78383	4.62977	57.1362	47.3869	13.1676	11.3782
O00244	ATOX1	4	3.85431	3.9172	3.31628	3.11134	4.03016	3.52764	3.67906	3.36321	3.60838	3.0266	2.86297	3.37591	21.279	31.942	11.1642	18.6223
O00255	MEN1	3	3.14517	3.11045	3.17054	3.19837	3.0257	3.96419	3.77244	3.54504	3.29169	3.70661	4.21208	3.49201	2.08757	36.8381	16.5379	26.5579
O00257	CBX4	4	NA	NA	NA	NA	NA	2.50279	3.11797	3.73892	2.83815	3.77539	3.80088	3.55296	NA	NA	33.2024	9.19201
O00258	GET1	9	3.8648	3.84293	3.73039	3.9074	3.47255	3.86898	3.57325	3.40061	3.61963	3.26695	3.46609	3.16807	4.93262	15.8387	7.84082	10.6786
O00264	PGRMC1	14	7.08349	7.38558	6.80269	7.31848	7.19959	6.89132	6.43986	6.92206	7.20697	5.61048	5.67609	5.76617	20.1766	14.7745	25.7589	5.43849
O00267	SUPT5H	41	5.47598	5.14246	5.45403	5.12179	5.51424	5.44668	5.51713	5.47084	5.64188	4.94454	5.084	4.99043	12.4228	13.9596	6.20475	4.9635
O00268	TAF4	10	2.85666	2.58597	2.94222	2.94475	2.69355	2.93102	3.17437	3.62395	3.24943	3.55649	3.88219	3.48645	12.4929	9.50143	17.3293	15.1274
O00273	DFFA	19	4.13825	3.46554	3.12337	2.78753	3.95627	3.26184	4.8136	4.1275	4.45398	3.56228	3.95563	3.73972	37.0249	41.3139	23.7535	13.712
O00291	HIP1	41	3.94382	2.89426	4.14412	3.98839	3.68928	4.52969	3.87242	4.03397	3.42744	5.10313	4.93533	4.71726	39.8297	30.3349	20.6697	13.2655
O00299	CLIC1	21	6.34088	6.05268	5.25232	4.87886	6.58075	5.10524	7.26587	6.93192	7.19762	5.89757	6.09561	5.96812	35.2881	69.4112	11.8436	7.01913
O00303	EIF3F	17	6.67352	5.45786	6.97211	6.40378	6.10638	6.71433	6.88496	6.74988	7.09033	6.59604	6.36302	6.63645	46.4032	21.0027	12.0017	9.93736
O00308	WWP2	16	3.45825	3.36019	3.56863	3.44836	3.43025	3.89046	2.9872	3.14495	3.11688	3.3294	3.05255	3.30164	7.23864	18.8922	5.7438	10.2393
O00330	PDHX	33	5.19967	3.86627	4.9256	5.00676	4.82365	5.21893	5.07121	4.70198	4.78044	5.52942	5.26653	5.52827	41.8989	13.7477	13.8731	10.1618
O00391	QSOX1	18	4.0981	3.72666	4.33418	4.31494	4.02503	4.52769	3.41207	3.33944	3.14322	3.54125	3.39618	3.33433	20.627	17.1927	9.43957	7.45493
O00399	DCTN6	6	5.07031	4.00031	4.43758	4.53632	4.88173	4.63506	5.04809	4.95474	4.82196	4.83681	5.00918	5.15544	37.8045	12.5944	7.81751	10.9886
O00400	SLC33A1	12	5.50476	5.36674	5.30395	5.24115	4.95123	5.36043	5.00598	4.68141	4.97563	4.88645	4.67049	4.92313	7.20235	14.1467	11.9662	9.21191
O00401	WASL	16	3.2907	2.55962	2.19866	2.48171	3.00463	2.58988	4.16105	4.20807	4.02006	4.11961	4.18356	4.17887	39.9978	19.8895	6.67833	2.4531
O00410	IPO5	32	7.07539	6.23341	6.47148	6.01645	6.73304	6.249	7.06584	6.7201	7.03898	6.27958	6.2986	6.40095	31.3876	26.1342	12.7939	4.57687
O00411	POLRMT	38	4.58814	3.4216	4.78033	4.66129	3.98369	4.79125	5.28071	5.29555	5.60778	5.60925	4.92157	4.92997	42.6865	27.3713	13.2342	29.1089
O00418	EEF2K	8	4.04084	2.97194	3.4443	2.87988	3.96074	3.39823	3.55977	3.27937	3.525	2.89244	3.24771	NA	37.2413	37.0955	10.2713	17.3256
O00422	SAP18	12	3.68862	3.53505	3.82898	4.08096	3.57209	4.41586	3.79661	4.42126	3.76042	4.1695	5.09936	3.94654	10.1539	28.2839	27.3146	45.3293
O00423	EML1	2	NA	NA	NA	NA	NA	NA	6.10654	6.09319	5.77098	6.51277	6.5484	6.82925	NA	NA	12.6374	12.3823
O00425	IGF2BP3	35	5.27291	4.40466	6.29319	6.1417	5.06088	6.3894	5.66171	5.46569	5.3059	7.18846	6.75048	6.95321	63.6473	41.7855	12.4055	15.2337
O00429	DNM1L	39	6.74114	4.83326	4.32624	4.07683	6.04124	4.4203	6.76804	6.28778	6.37845	5.75812	6.04614	6.39141	92.4416	77.9647	18.3668	22.0577
O00442	RTCA	17	4.25664	2.98469	3.85431	3.2817	3.90426	3.98185	5.80915	5.52861	5.51715	5.63598	6.0472	6.20953	40.6792	24.4059	11.8131	19.5696
O00443	PIK3C2A	49	4.08246	3.26569	4.52929	4.67139	3.72566	4.91754	3.42057	3.53198	3.00741	4.24014	4.16713	4.31422	40.7575	38.1623	18.1942	5.09695
O00458	IFRD1	13	1.71127	NA	1.91355	NA	NA	3.07646	4.47272	4.14233	3.83316	4.14554	4.09998	3.79752	9.89798	NA	22.1141	12.6138
O00459	PIK3R2	6	2.06035	NA	3.07339	NA	NA	NA	3.18044	3.03203	2.89867	2.89177	2.94769	3.39462	47.7075	NA	9.78364	19.9798
O00461	GOLIM4	31	4.57072	4.65924	4.70166	4.95913	4.53859	5.26873	4.07485	3.73187	3.92375	4.39467	4.12633	4.22421	4.59434	24.7251	11.8102	9.51575
O00462	MANBA	15	3.99914	4.81207	3.8342	3.87089	4.26048	3.67934	3.65838	3.43695	3.48691	3.52415	2.97241	2.99255	38.7437	21.0656	8.19074	22.8453
O00468	AGRN	44	5.82793	5.62181	6.00891	5.98364	5.45052	6.1209	4.51102	3.78572	3.76988	5.17794	4.61614	4.5014	13.3371	22.9076	31.327	26.4203
O00469	PLOD2	32	9.57201	10.4552	9.67965	10.059	9.95284	9.96892	5.64103	4.8767	5.37131	5.65028	5.43855	5.63644	35.7081	4.00556	25.6347	8.01008
O00471	EXOC5	31	3.51228	2.82868	3.55185	3.19569	3.32207	3.42442	3.86616	3.94761	3.74276	4.36195	4.34741	4.5396	25.6195	7.90279	7.09352	7.56594
O00478	BTN3A3	18	4.77655	4.99238	4.21419	4.22861	4.82518	4.06238	2.75143	2.86898	3.1503	2.86045	2.00969	2.72424	26.0554	29.2291	14.5376	28.6749
O00479	HMGN4	5	2.24998	1.95301	3.38929	2.46533	2.25927	2.91353	3.42228	4.22702	3.3208	4.0188	4.08555	3.89864	56.3054	23.909	36.8644	6.50329
O00481	BTN3A1	8	3.52564	3.92414	3.48337	3.09506	3.77572	3.42431	2.61893	2.34508	2.36671	2.51973	2.96287	2.42528	17.5618	23.5197	10.8465	20.76
O00483	NDUFA4	4	6.35213	6.65893	6.92355	7.04063	5.79605	6.68469	5.36236	5.8285	5.98134	5.59136	6.0516	5.36429	19.5829	39.7331	21.1218	24.9866
O00487	PSMD14	18	4.4469	2.57165	3.95182	3.38388	4.01063	3.58851	4.70349	4.36598	4.51457	3.84718	3.59425	3.92508	55.4198	22.7793	11.7855	11.6425
O00488	ZNF593	6	3.75219	2.51097	4.30012	4.10053	3.60178	4.81847	3.43011	3.53113	3.40207	3.60085	3.40648	4.1836	54.1295	42.9057	4.75568	29.3456
O00499	BIN1	11	3.68101	3.24125	2.86154	NA	3.45464	3.08303	4.28664	3.6644	3.62357	3.34615	3.69347	3.8635	28.4259	18.1134	27.3147	17.6686
O00501	CLDN5	5	4.83957	5.30879	3.98356	4.36238	4.09767	4.17882	NA	NA	NA	NA	NA	NA	42.5295	9.54443	NA	NA
O00505	KPNA3	9	5.53363	4.8567	5.09375	5.20088	5.44637	5.14748	4.91546	4.74116	4.95384	4.63188	4.76417	4.75333	24.4128	11.3346	7.69397	5.01606
O00506	STK25	5	4.12036	3.46666	3.32635	3.29072	3.55736	3.78866	3.79532	3.16734	3.15241	3.67985	3.48136	3.60967	31.0884	17.1035	26.978	6.9047
O00522	KRIT1	9	3.09273	3.6855	3.33186	3.21042	3.00305	3.4747	3.05081	3.15814	3.25941	3.541	3.16611	3.22544	20.9534	16.4888	7.2183	14.4292
O00534	VWA5A	23	4.28889	3.33638	3.51621	3.4042	3.77781	3.74212	2.36597	NA	NA	3.29113	2.99059	NA	37.3166	13.6785	NA	14.6772
O00541	PES1	31	3.63938	2.96081	3.91088	3.92276	3.63604	4.16016	4.35497	4.96983	4.39685	4.73049	5.1666	4.73114	31.2682	17.9632	25.1625	18.2184
O00559	EBAG9	4	3.78588	2.98063	3.81458	3.74314	3.17879	3.81046	3.51582	3.37736	3.78336	3.8869	3.71204	3.78199	29.2732	22.2595	14.5696	6.13353
O00560	SDCBP	22	5.55205	6.21315	5.77291	5.94849	5.82312	5.90514	4.19823	4.65288	5.04646	4.04544	3.90498	4.19498	23.9808	4.38365	28.8087	10.0552
O00562	PITPNM1	9	2.46621	NA	3.03956	2.71033	1.40838	2.67873	2.88731	2.93062	2.95623	3.51625	2.80715	2.93739	27.7372	42.4232	2.40736	27.5521
O00566	MPHOSPH10	17	2.42657	2.75719	3.01929	2.89277	2.61706	3.18115	3.10976	3.70177	3.15323	3.68063	4.11738	3.72279	20.2397	19.5008	24.1238	17.3911
O00567	NOP56	33	4.49907	3.66183	4.55427	4.96923	4.26299	5.45752	5.1433	6.01676	5.35917	5.96548	6.67698	5.90461	30.7275	39.2906	33.1465	31.7463
O00571	DDX3X	33	6.49828	5.4242	7.49029	7.14178	6.00082	7.61692	7.75917	7.35899	7.14183	8.50821	8.55728	8.73834	66.5788	49.6361	22.2183	8.55873
O00584	RNASET2	2	2.55041	3.54621	2.66478	3.52318	2.8205	NA	3.59906	3.15432	3.12503	3.15187	2.4848	NA	40.6007	33.7754	19.2611	32.1248
O00592	PODXL	26	6.40056	6.87234	5.82518	6.23271	6.29536	6.24547	6.2178	5.67701	6.02028	4.94993	5.10549	5.27824	35.1458	2.30745	18.4209	11.3987
O00622	CCN1	22	4.95209	4.2823	4.79716	4.71481	4.26627	4.9029	3.51773	3.36666	3.26932	3.28081	3.82102	3.77732	22.7854	21.5769	8.74645	19.4545
O00623	PEX12	3	NA	NA	NA	NA	NA	3.23467	2.98728	3.33849	3.38767	3.64114	3.78507	3.90272	NA	NA	14.4613	9.03022
O00625	PIR	18	4.89058	3.86359	3.17251	2.25817	4.28135	3.37771	3.44958	2.91337	2.96776	2.30604	2.30393	2.36841	60.2209	64.0987	21.4599	2.55746
O00629	KPNA4	22	5.04687	4.44247	4.60008	4.68652	4.91914	4.88326	5.34373	5.13478	5.22766	4.98611	5.15372	5.22491	22.5477	8.47333	7.28073	8.35772
O00635	TRIM38	8	2.62851	1.95245	2.41705	1.9135	2.41342	2.55711	3.43236	3.55671	3.15922	3.48343	3.48747	3.4717	22.8167	21.9863	13.716	0.567054
O00712	NFIB	4	2.7584	2.28794	2.72403	2.51088	2.79153	2.6419	1.87188	1.95737	1.8427	1.74763	2.23506	1.64405	17.1573	9.75353	4.16614	22.9035
O00743	PPP6C	13	4.72575	3.40459	4.15622	3.83654	4.18592	4.14636	5.27784	5.14278	4.95441	5.00233	4.74411	4.65958	43.4333	12.7437	11.1394	12.6798
O00746	NME4	15	4.00553	3.34371	4.5661	4.71198	3.77808	4.57827	3.14324	3.54119	3.67205	5.05117	4.16231	3.87886	40.7972	31.231	18.2089	44.9595
O00748	CES2	12	3.73756	4.24288	3.95928	3.96535	4.23116	3.99642	3.38851	3.74287	3.5361	3.46404	2.90507	3.23138	17.6727	10.3338	12.4381	19.0622
O00754	MAN2B1	35	5.52568	6.27646	5.27734	5.45884	5.78352	5.38022	4.23093	3.92822	3.84953	3.9478	3.53889	3.46115	38.0355	15.3026	14.3795	18.8699
O00762	UBE2C	3	4.05453	3.96296	3.19674	NA	3.92327	2.74414	4.3654	4.39209	4.52972	NA	3.3809	NA	29.27	54.7768	6.20532	NA
O00763	ACACB	2	1.88545	2.61188	2.80295	-0.53622	2.91382	2.29219	2.08798	0.462493	1.86245	1.908	1.90979	1.55442	30.4187	78.9371	48.9894	13.5623
O00764	PDXK	10	4.42688	4.20343	3.59365	3.2351	4.45546	3.50576	4.99809	4.78021	5.01966	3.76487	3.97163	3.72922	27.7561	47.3374	8.93328	9.27723
O00767	SCD	9	4.49453	4.96131	5.18335	4.91426	4.45398	5.28888	1.59178	1.81743	2.63081	2.89793	0.909432	0.92697	23.2186	28.2709	40.2329	85.7888
O14494	PLPP1	6	4.7094	4.91903	4.39657	4.5644	4.45727	4.12212	3.14398	2.5516	3.10199	2.81868	2.69202	2.90282	17.8309	15.3748	21.2589	7.29695
O14495	PLPP3	9	4.37267	4.13041	4.05446	4.33148	4.32357	4.19894	3.13357	3.08992	2.92525	3.75291	3.18818	3.12562	11.79	5.07549	7.47031	25.2841
O14497	ARID1A	27	2.6583	2.54414	2.82785	2.89812	2.79176	2.90176	3.10729	3.72172	3.23204	3.49476	3.97639	3.36142	9.97527	4.27594	23.5347	23.4068
O14521	SDHD	2	7.31774	7.87633	7.37409	7.86785	6.47761	6.60836	6.77452	7.61016	7.95309	5.88918	5.75847	5.74023	22.3972	57.8786	37.9088	5.71469
O14523	C2CD2L	14	2.96667	2.46443	3.2055	3.30662	2.86286	3.1543	3.29102	2.83164	2.51671	3.44464	3.47082	3.88952	24.8734	15.2209	27.3835	18.0608
O14524	NEMP1	12	4.34038	4.13908	4.66037	4.91392	4.23687	5.25034	4.47854	4.395	4.43518	4.76565	5.45669	4.68962	18.504	33.2634	2.8971	31.1915
O14530	TXNDC9	11	4.02236	3.95477	3.4369	3.15134	4.14299	3.56502	4.40179	3.93059	3.97386	3.8689	4.00646	4.34857	20.6999	34.9273	18.8569	17.6024
O14531	DPYSL4	1	2.20075	1.2157	NA	0.65311	2.26231	0.68153	0.999515	1.31872	NA	1.46225	1.73313	NA	46.4884	69.7146	15.5817	13.2376
O14548	COX7A2L	7	5.12347	5.52433	5.63472	6.30768	5.6133	5.83613	4.38115	4.95993	4.4767	3.88838	6.19609	6.34131	17.7439	25.3453	22.5212	64.2345
O14556	GAPDHS	2	4.74414	NA	4.54611	3.82453	5.21806	3.87059	5.54467	5.75842	5.44549	5.65726	5.48516	5.75765	9.69057	59.8913	11.2725	9.42603
O14562	UBFD1	9	4.37527	3.50405	3.17691	2.97056	4.08963	3.37419	4.37355	3.62617	4.18167	3.42973	3.94327	4.38035	45.2364	40.4067	25.1382	32.1236
O14569	CYB561D2	1	5.22036	4.35145	4.94645	4.93634	4.3611	5.4416	4.55589	4.34103	4.38188	4.86519	4.56734	4.42628	28.8428	36.4026	8.05552	15.8747
O14578	CIT	29	3.24473	2.98978	3.51445	3.58929	3.22553	3.94889	3.01162	3.53087	3.32508	3.78107	3.84146	3.6096	18.1571	24.8573	17.7204	8.18394
O14579	COPE	12	4.81918	3.18056	4.87257	4.81362	3.70588	4.39824	4.31003	4.82202	4.22567	4.33748	4.30267	4.27665	51.2852	36.3424	23.497	2.11863
O14595	CTDSP2	3	4.96867	5.04616	4.79158	4.84515	4.94176	5.28523	4.92495	4.44826	4.47543	4.70862	4.86594	5.44082	8.88962	16.5618	19.4203	28.0586
O14613	CDC42EP2	3	4.04729	3.7184	3.57929	3.52466	4.34264	3.53184	4.04826	4.12024	3.67266	3.48653	4.34336	4.64264	17.0964	34.9571	15.8736	37.1871
O14617	AP3D1	40	4.63494	3.53289	4.52315	4.14174	4.20154	4.45719	5.41529	5.26004	4.99612	5.7672	5.92601	6.01177	36.2915	11.9218	14.3815	8.48818
O14618	CCS	8	4.57077	3.87428	3.83881	3.56929	4.26543	4.29247	4.39079	4.0967	4.29057	3.68962	3.37716	3.11055	30.4891	25.7942	10.188	20.1447
O14640	DVL1	10	2.25569	1.39596	2.43095	2.65788	2.3106	2.30972	2.62051	2.48611	2.63992	3.19275	2.88213	3.44869	33.9643	14.4252	5.71148	19.3883
O14641	DVL2	9	3.58728	3.34643	3.19549	3.17004	3.40774	3.06083	3.67844	3.40514	3.25113	3.52476	3.41871	3.45252	13.8701	12.5252	15.2522	3.77802
O14646	CHD1	37	3.8673	3.00369	3.69204	3.63097	3.54611	3.64861	3.92285	4.11734	3.86364	4.42875	4.26048	4.26378	28.8429	3.76067	9.37827	6.79191
O14647	CHD2	9	2.79883	2.52187	2.81477	2.96266	2.64257	2.80733	2.89547	3.23696	2.96954	3.51081	3.65222	3.31041	11.0211	11.0601	12.7832	11.7639
O14653	GOSR2	7	3.91509	3.11924	4.4969	4.51519	3.73477	4.60015	3.6034	3.44773	3.0785	4.23537	4.27433	4.37015	44.9934	29.5705	17.9612	4.85006
O14656	TOR1A	19	6.83859	7.3014	6.652	6.67315	7.11934	6.57251	6.32441	6.16327	6.65934	5.62583	5.52839	5.81927	23.9994	21.0475	17.9601	10.4096
O14657	TOR1B	17	6.36851	6.77946	6.19582	6.24668	6.7004	6.26063	5.41496	5.39281	5.99505	4.62528	4.59696	4.90662	21.4377	18.6984	25.0242	12.2305
O14662	STX16	12	3.61996	3.2818	3.77898	3.63716	3.62953	4.08793	4.14554	3.66174	3.77447	4.48466	4.06584	4.45164	17.0155	19.0355	18.1508	15.3444
O14672	ADAM10	31	6.44269	6.31147	6.29777	6.18321	6.13561	6.42134	5.54757	5.51799	5.73665	5.61887	5.1992	5.09807	5.62887	10.8809	8.3949	19.9199
O14678	ABCD4	12	4.19339	3.98285	4.03886	4.21751	3.9546	4.05549	3.433	3.09177	3.21406	3.50049	2.93448	3.09748	7.66908	9.2779	12.153	20.8413
O14681	EI24	9	3.99548	3.21349	4.44145	4.5929	3.51231	4.47241	3.73535	3.53268	3.52688	4.5933	4.27282	4.11067	39.813	35.6167	8.41411	17.3966
O14683	TP53I11	4	4.01684	4.31307	4.07725	4.10951	3.59965	4.40171	NA	NA	3.80881	NA	NA	NA	11.1125	26.8515	NA	NA
O14713	ITGB1BP1	5	2.19596	2.31838	2.54894	1.95494	1.86306	2.51612	1.94112	2.44715	2.25553	2.37401	2.49497	2.22091	12.6192	25.8319	17.2738	9.4567
O14727	APAF1	10	3.56531	3.32503	3.09261	3.01977	3.07853	2.86808	3.85762	3.50001	3.58399	3.31414	3.37796	3.40512	16.3508	7.40994	13.3037	3.21765
O14730	RIOK3	17	2.63754	NA	2.60311	2.33301	2.36201	2.37849	3.79129	3.66502	3.60114	3.35691	3.53966	3.8954	1.68755	1.59263	6.77229	19.4231
O14733	MAP2K7	2	3.13043	NA	2.62806	NA	NA	2.74436	2.74699	3.42427	2.50173	3.82827	3.34128	3.57584	24.3766	NA	34.7482	16.8732
O14734	ACOT8	15	4.35864	3.06679	4.68547	4.64398	4.25696	4.99207	4.38893	4.23283	4.11747	5.27853	4.95044	4.78564	48.8959	25.1171	9.49836	17.7828
O14735	CDIPT	4	7.21373	7.60373	7.2625	7.40708	7.21455	7.46369	6.04649	5.96965	6.47675	6.12347	5.94008	6.00334	15.2613	8.85457	19.7666	6.51401
O14737	PDCD5	14	3.87199	3.57663	2.68677	2.02272	4.38274	2.70711	4.72408	4.70463	4.40382	3.06598	3.18433	3.00675	37.9806	86.5079	11.9754	6.32462
O14744	PRMT5	32	4.38505	3.06612	3.68966	3.47697	3.9018	3.58495	5.5927	5.41942	5.28051	5.42594	5.28121	5.45888	45.0927	15.746	10.8893	6.43993
O14745	SLC9A3R1	31	6.25527	6.48002	5.39307	5.64807	6.0256	5.86335	6.76213	5.85187	6.36402	5.59104	5.48365	5.57003	35.2799	12.9797	30.6413	3.90609
O14757	CHEK1	9	3.10504	NA	3.43543	3.09007	3.07163	3.29844	3.28686	3.32952	3.18896	3.66117	3.18635	3.55413	16.1231	8.93418	4.94887	16.5094
O14763	TNFRSF10B	18	4.90743	5.33657	4.41597	4.62366	4.76765	4.7186	4.62126	4.22437	4.65021	4.24828	4.15291	4.42527	31.1996	5.03349	15.6557	9.69725
O14772	FPGT	4	3.58153	NA	3.07221	NA	NA	3.31357	3.96391	3.39318	3.93571	3.86329	3.26254	3.45134	24.7071	NA	20.7204	21.9197
O14773	TPP1	17	6.41573	6.94186	6.00487	5.82523	6.4513	5.91165	5.03811	4.65524	4.89691	4.82594	4.41112	4.11225	32.7409	24.7558	13.1636	25.1283
O14776	TCERG1	43	4.91236	3.97109	4.65883	4.81348	4.70132	4.92479	5.28368	5.28743	5.21995	5.45872	5.66618	5.65879	31.0039	7.73794	2.60872	7.95857
O14777	NDC80	30	3.97605	2.84212	3.40797	3.27698	3.59004	3.50729	4.1205	4.00102	3.82877	4.15998	4.29078	4.0057	38.5741	10.9641	10.0609	9.83917
O14786	NRP1	32	5.62666	5.53853	5.5034	5.42836	5.86369	5.59605	5.75527	5.35738	5.69895	4.85306	5.28281	5.51103	4.43763	15.4283	14.283	22.233
O14787	TNPO2	12	3.88096	3.35658	3.54912	3.05729	3.69156	3.20583	3.14334	2.80908	3.29294	2.73562	1.91324	2.45258	18.7276	23.9755	16.5921	27.4466
O14791	APOL1	12	4.25104	4.66262	3.98385	4.37467	4.46711	4.26086	2.2715	NA	1.93229	4.10251	NA	3.01893	24.0957	7.12989	16.5496	50.7462
O14795	UNC13B	16	3.08411	2.51013	3.4424	3.09133	2.99193	3.10304	3.02663	3.15516	2.79427	3.53591	3.51866	3.60838	31.0155	4.18086	12.4331	3.3261
O14798	TNFRSF10C	3	2.62976	2.52819	2.31985	3.01277	2.61592	3.3945	NA	NA	NA	NA	NA	NA	10.7419	26.6742	NA	NA
O14802	POLR3A	26	3.20103	1.64468	3.08045	3.03571	3.05167	3.14744	3.33711	3.32333	3.32032	3.41714	3.50765	3.73493	47.8095	4.23419	0.62131	11.5747
O14817	TSPAN4	3	6.9569	7.48463	6.34344	6.80664	6.70821	6.59537	4.57139	4.51679	5.06336	4.33762	4.19479	4.35344	38.2816	7.30472	21.9074	5.95183
O14818	PSMA7	26	7.55095	6.86977	6.98103	6.3739	7.42453	6.86324	7.77946	7.04409	7.34002	6.92992	6.93595	7.27429	26.6902	36.2735	26.0401	14.1542
O14828	SCAMP3	17	7.36788	7.88445	7.03972	7.34606	7.62487	7.29157	7.35359	6.99822	7.6598	6.71908	6.32442	6.5515	30.0927	12.7575	22.6086	13.5578
O14832	PHYH	12	4.13267	3.70671	4.26442	3.97943	3.90185	4.33731	3.78141	3.80854	3.50575	4.38645	3.93979	3.63144	19.1847	16.6831	11.2112	26.6825
O14863	SLC30A4	4	4.23182	4.41379	4.18164	4.23628	4.22738	4.44069	2.89868	2.60047	2.64025	2.94215	3.14517	2.28553	8.6255	8.55433	11.5374	28.6151
O14874	BCKDK	13	4.68526	3.6602	5.32459	5.36454	4.53273	5.50082	3.40551	3.58372	3.53379	3.86259	3.45881	2.97736	52.4724	32.234	6.28915	29.9649
O14879	IFIT3	18	4.83108	3.61923	3.89728	3.65672	4.59967	4.1325	1.65149	NA	2.51573	NA	NA	NA	46.8106	32.2058	41.136	NA
O14880	MGST3	4	4.56054	5.08572	5.94873	5.80437	4.57077	6.20322	5.42994	6.72734	5.92338	6.34984	7.55408	6.83399	49.6243	49.4971	46.3743	42.6296
O14907	TAX1BP3	5	5.87079	5.9438	5.10255	5.41788	5.38301	5.41903	5.94376	5.47911	5.94336	5.49164	6.04012	6.19771	28.9514	1.41332	17.4972	23.9528
O14908	GIPC1	16	4.70519	5.14871	4.21281	4.20601	4.73905	4.51866	4.4085	3.76885	4.03747	3.59813	3.97414	3.95004	31.7681	18.1957	22.505	13.9378
O14910	LIN7A	7	5.12443	4.95381	4.80981	4.81584	4.9193	5.00854	4.83087	4.52018	4.72632	4.9061	4.70474	4.73946	10.9505	6.66407	10.7568	7.59655
O14920	IKBKB	12	3.51673	2.32902	3.51099	3.03008	3.44574	3.19146	3.42764	3.31003	3.33084	3.90871	3.86824	3.92386	39.7638	14.7119	4.39707	1.98497
O14925	TIMM23	8	5.92385	6.47648	6.30425	6.54052	6.09938	6.45236	5.21442	5.71656	6.04649	5.27793	5.627	5.6318	18.8425	15.4864	27.9097	13.4539
O14929	HAT1	14	6.03276	4.70255	5.60742	4.71578	5.66461	5.3474	5.01095	4.82992	4.94113	3.882	3.74334	3.71797	42.3322	31.3208	6.28093	6.21442
O14933	UBE2L6	5	4.37893	4.00281	3.43225	3.33434	4.34439	3.51289	2.502	2.67212	2.94375	2.06674	3.04226	NA	31.5383	39.897	15.6586	46.0711
O14936	CASK	37	4.90204	4.11108	4.77387	4.6484	4.46213	4.77849	4.90328	4.93227	5.08505	5.18282	4.86855	4.81085	26.861	10.8992	6.88329	14.3339
O14939	PLD2	34	4.72001	4.61081	4.31206	4.39834	4.59218	4.37682	5.55533	5.17834	5.57677	5.19125	4.71627	4.6876	14.1593	8.39996	14.789	20.5624
O14944	EREG	4	NA	NA	3.67	NA	NA	NA	6.73942	6.83353	6.98121	6.10287	6.61594	6.4344	NA	NA	8.5168	17.5099
O14949	UQCRQ	10	6.86947	7.06072	6.89112	7.46241	7.17649	6.95073	5.84216	6.34308	6.42673	5.44268	6.98436	7.13243	7.39754	17.885	20.4925	50.6352
O14950;P19105	MYL12B	11	6.85498	5.61237	6.15177	5.39422	5.88068	6.08758	7.03794	7.01372	6.37676	6.62433	7.39287	6.35559	43.316	23.3775	23.8121	39.3185
O14957	UQCR11	1	4.59669	4.63596	4.66193	5.10765	5.12737	4.35361	2.99818	3.7588	3.28825	2.23038	3.79545	4.38763	2.27156	27.5162	27.1488	61.8326
O14964	HGS	33	5.35476	5.71895	5.10572	5.24392	5.61205	5.19618	5.63675	5.19198	5.49224	4.78538	4.87484	5.02471	21.6633	16.3868	15.2749	8.45929
O14965	AURKA	14	2.85401	2.43679	3.27529	3.15963	2.78941	3.38642	3.13353	3.24575	3.01637	3.68747	3.81833	3.4812	28.7777	20.2734	7.93739	11.61
O14966	RAB29	18	5.08894	5.41453	4.99378	5.034	5.37064	5.04354	5.27413	5.2004	5.55978	4.67887	4.41793	4.52827	15.7707	13.7505	13.5353	9.13226
O14967	CLGN	18	2.83748	2.92175	2.66905	2.61339	2.86188	2.51681	4.20431	3.8983	4.23198	3.3315	3.90485	4.0661	8.78499	12.6092	12.3404	24.8537
O14972	VPS26C	9	2.55439	1.61894	3.19617	2.3546	2.85865	2.60794	2.77314	3.18252	2.54327	3.30523	3.66368	3.50245	50.5242	17.395	22.9531	12.3427
O14974	PPP1R12A	46	4.79461	4.17961	4.74277	4.72379	4.63861	5.00643	4.71417	4.64301	4.40762	5.18589	5.54438	5.64464	21.8909	13.7103	10.822	16.0017
O14976	GAK	31	3.21501	2.48966	2.90327	2.8053	2.85	2.97616	3.01128	3.34693	2.90983	3.8824	3.70765	3.77103	24.5902	6.21689	16.3595	6.17846
O14978	ZNF263	1	7.8163	8.3843	7.49943	8.12473	7.72738	7.93514	6.88836	6.61396	7.04104	6.49334	5.87079	6.27364	31.93	13.7002	14.653	21.0903
O14979	HNRNPDL	24	3.99377	3.90583	4.45202	4.34474	4.33603	4.75553	4.33998	5.27669	5.0219	5.00574	4.91319	4.97789	21.2501	17.327	30.8677	3.27124
O14980	XPO1	39	7.11697	5.11396	6.43817	5.83407	6.22688	6.24174	8.01549	7.66957	7.67211	7.7933	7.50281	7.70813	60.0685	15.2271	14.2939	10.1357
O14981	BTAF1	26	3.07076	2.51871	2.2025	2.13542	2.60146	2.77327	3.2594	3.44235	3.14105	2.6394	2.91471	2.72254	31.244	21.6643	10.6216	9.94637
O15013	ARHGEF10	15	4.29942	2.95742	3.70691	3.51124	3.76574	3.86797	3.90493	3.65351	3.45452	3.78725	3.80389	3.83395	44.2348	12.3953	15.7368	1.64429
O15020	SPTBN2	5	1.53558	1.51237	2.1722	1.97548	1.84225	2.08602	1.95476	2.30384	2.02994	2.576	2.23167	1.91849	27.5479	8.41969	13.0823	22.769
O15027	SEC16A	39	3.45735	NA	3.42539	3.00195	2.81445	3.53136	3.64448	3.88544	3.35252	4.52661	4.80164	5.03695	1.56636	26.8663	18.2582	17.5155
O15031	PLXNB2	42	7.30968	6.92193	6.72217	6.73896	6.93024	6.90083	6.25486	5.69631	6.14034	6.20156	5.40227	5.3224	21.2186	7.00039	19.3311	36.112
O15033	AREL1	6	2.33277	NA	3.33095	2.94084	2.70355	3.21065	3.18492	2.93393	2.86952	3.07004	3.16949	3.26904	47.0611	17.6167	11.8469	6.89278
O15037	KHNYN	7	2.59041	NA	2.57225	2.23819	NA	2.68318	2.94968	2.62757	2.9273	3.19173	3.23358	3.11846	0.889861	21.6388	11.997	4.01696
O15042	U2SURP	42	3.51208	2.96668	3.59731	3.85955	3.02806	4.52096	3.9479	4.63751	3.90787	4.7772	5.42366	4.74847	22.0269	48.8162	30.2875	28.1102
O15047	SETD1A	4	1.49941	0.713568	1.47324	1.51014	1.8548	1.95664	1.75599	2.19638	NA	2.05296	2.40623	1.78156	27.8052	15.5612	21.4189	21.8812
O15056	SYNJ2	32	2.55385	2.41476	2.52607	2.72528	2.59041	2.3769	3.52142	3.31576	3.05388	3.64746	3.77767	3.67564	5.03706	11.9913	16.0333	4.79968
O15066	KIF3B	28	2.10339	2.7709	2.15541	1.80804	1.87249	1.82748	3.47067	3.13557	3.09922	3.19394	3.63586	3.59254	27.2753	2.30074	14.7036	16.022
O15067	PFAS	43	5.88103	5.24778	4.74599	4.45006	5.81006	4.83794	6.84717	6.04955	6.4429	5.39905	5.73599	5.76817	39.5015	51.0753	27.4341	13.5661
O15078	CEP290	2	5.36412	5.53208	4.63741	5.25723	5.25932	5.6337	5.28396	5.30896	5.72364	5.31459	5.54715	5.56114	29.8302	15.6134	17.8603	9.32238
O15084	ANKRD28	18	2.67113	NA	2.80695	2.56428	2.47203	2.95584	3.5899	3.65811	3.28587	3.87262	3.69016	3.7316	6.65216	18.4912	13.2271	6.72639
O15085	ARHGEF11	10	1.83491	NA	2.40523	2.31796	2.05738	2.41587	2.44191	2.68497	2.14948	2.76842	2.69583	3.01598	27.5947	12.4843	18.3486	11.9192
O15091	PRORP	33	4.11115	3.37247	4.78335	4.48887	3.86799	4.5804	4.74995	4.71983	4.84205	5.1744	4.65368	4.62902	47.0008	24.6601	4.45471	22.4704
O15111	CHUK	21	2.58945	1.97243	2.21486	2.17867	1.86275	1.98401	2.95727	3.25837	2.84488	3.35525	3.60076	3.78746	21.8912	11.1659	15.2107	14.8321
O15116	LSM1	3	2.45098	2.23172	2.0446	2.21588	2.50571	2.18129	2.15793	2.54728	2.63887	1.77302	1.96563	2.51332	14.1413	12.7373	16.8499	27.786
O15118	NPC1	24	6.66498	7.01659	6.67519	6.63263	6.72075	6.68961	6.3777	6.23916	6.59101	5.79674	5.76888	6.04708	14.3764	3.08386	12.4166	10.9122
O15120	AGPAT2	6	3.54624	3.60556	4.07398	4.18757	3.34851	4.28964	4.71917	4.56868	4.72757	4.34343	4.93048	5.06226	20.9938	31.7054	6.08372	24.525
O15121	DEGS1	12	6.62818	6.87941	6.66422	6.84602	6.9396	6.77499	5.41577	5.64675	5.98238	5.35497	4.77125	4.83591	9.63773	5.74262	19.9964	23.3304
O15126	SCAMP1	20	7.01208	7.72645	6.569	6.70625	7.26827	6.83123	6.22674	5.88185	6.36986	5.66301	5.20658	5.36446	41.3577	21.2769	16.7568	16.3825
O15127	SCAMP2	10	7.75198	8.36451	7.38733	7.66844	7.90112	7.56902	7.40679	7.04757	7.55522	6.65296	6.4795	6.82394	35.0629	12.0439	17.4042	11.911
O15131	KPNA5	3	2.49921	2.33344	3.03906	NA	2.41578	2.57183	2.63701	2.7708	2.70426	2.85203	2.57639	2.69864	26.7534	7.64086	4.63484	9.61349
O15143	ARPC1B	27	4.97537	4.33142	4.71975	4.56309	4.62201	4.7541	6.04446	6.05459	5.62112	6.14992	6.44991	6.42521	21.8327	6.85588	16.2273	11.1446
O15144	ARPC2	28	5.78907	5.27286	5.46896	5.54001	5.5051	5.55783	7.04822	6.72686	6.48517	6.96978	7.28938	7.48419	18.3575	1.85391	19.7471	17.5518
O15145	ARPC3	12	4.62073	4.32172	4.53306	4.26372	4.71284	4.20704	5.54815	5.65286	5.28736	5.30972	5.63173	5.862	10.4263	20.0929	12.6916	18.8409
O15155	BET1	3	4.70837	4.34119	5.22142	5.56471	4.58198	5.18051	5.76122	5.71973	5.73306	6.10321	6.08439	6.3451	31.0157	32.6252	1.47191	10.3476
O15160	POLR1C	12	4.08462	3.1969	3.81041	3.50883	3.93624	3.85423	4.4428	4.13411	4.27757	4.2671	4.28871	4.08998	29.4105	15.0586	10.7319	7.39336
O15162	PLSCR1	9	7.80378	8.08868	7.2088	7.558	7.73562	7.25795	4.88769	4.58128	4.87849	4.21659	3.96316	3.55336	29.191	16.3327	11.6354	22.4366
O15164	TRIM24	7	2.81674	NA	2.83237	2.70593	2.79283	2.67308	3.44878	3.09148	3.00788	3.55319	3.92613	3.46148	0.766196	4.32433	16.8117	17.6836
O15173	PGRMC2	19	6.74324	6.7346	6.50746	6.82239	6.81982	6.6905	4.90245	4.96114	5.3499	4.80867	4.74099	4.7182	9.00855	5.14646	17.5359	3.28377
O15194	CTDSPL	9	4.8986	4.58044	4.39715	4.45446	4.45244	4.56625	3.25873	2.97734	3.06927	3.18291	2.20535	2.25992	17.9076	4.57183	10.0909	41.0763
O15211	RGL2	5	2.42147	1.36479	1.74815	2.04312	2.20368	1.99115	2.80268	2.7492	2.21449	2.20107	1.77335	1.87405	38.1079	7.80154	20.965	15.9775
O15212	PFDN6	9	3.50544	2.86671	2.91816	2.16857	4.14113	2.09494	3.98785	3.62674	3.47318	3.61846	3.12896	3.34151	26.016	86.9678	18.8322	17.1374
O15213	WDR46	16	3.07828	2.95311	3.31221	3.3819	3.15165	3.49472	3.05022	3.71519	3.0688	3.53121	3.85408	2.75943	12.8343	11.8626	27.8768	35.5255
O15226	NKRF	25	2.88909	2.56271	3.11026	3.0223	2.68869	3.7998	3.37935	4.07677	3.43168	3.74575	4.40462	3.51094	18.6667	41.3156	28.5937	33.6829
O15228	GNPAT	35	4.88254	3.41182	4.80345	4.84355	4.44273	4.97108	4.64514	4.3581	4.51831	5.14286	4.52289	4.56811	46.1085	18.2128	9.90086	25.3184
O15230	LAMA5	58	6.56115	6.5432	6.65852	6.86376	6.31038	6.82595	5.4805	4.69041	4.75929	6.21315	5.22731	5.1621	4.34829	19.9889	32.3666	44.1473
O15231	ZNF185	43	4.1977	3.9305	4.01326	4.28945	4.20673	4.5644	5.35868	5.15146	4.91554	4.89539	6.2416	5.87164	9.62549	13.3252	15.2479	42.4418
O15232	MATN3	5	4.02045	4.05293	3.82869	3.70336	4.13697	4.16875	4.00038	3.51901	3.41705	3.2153	3.39195	3.83689	8.20369	17.0161	22.6001	22.9769
O15234	CASC3	14	1.82307	3.94278	2.59961	2.23152	2.21807	2.44495	2.07984	1.86598	2.00943	2.96085	3.34948	3.46194	74.9018	9.03249	7.45794	17.3789
O15235	MRPS12	10	5.10623	4.20151	5.14914	5.14668	4.98241	5.06888	5.05264	5.14628	5.2945	5.2889	5.08575	4.86476	32.5338	5.68509	8.52297	14.6195
O15239	NDUFA1	3	3.65253	3.78591	4.3139	4.81544	3.79214	4.5069	NA	3.64884	2.91939	3.01024	3.67068	3.9952	25.4133	33.461	35.0097	32.3984
O15243	LEPROT	2	5.02985	5.11492	4.82382	4.94048	4.81476	4.66757	3.86058	3.90854	4.01667	4.48866	3.77047	3.56305	10.1582	9.4225	5.59384	35.5891
O15254	ACOX3	21	3.32972	2.79112	4.35408	3.921	3.04035	4.07634	2.8438	2.7995	2.77676	3.76043	3.24492	3.0891	56.7679	34.1002	2.37122	25.446
O15258	RER1	11	4.64742	4.40704	5.04903	5.19194	4.18479	5.20974	5.05359	4.93099	4.83237	5.71422	5.52952	5.62586	22.9302	35.1107	7.7079	6.39111
O15260	SURF4	9	8.10425	8.61745	7.65359	8.0388	8.07167	7.87949	7.86301	7.49091	7.90449	7.3581	7.23251	7.38796	33.3117	6.98968	15.0371	5.63441
O15264	MAPK13	2	NA	NA	NA	NA	NA	NA	3.38755	3.62688	2.75072	3.22004	NA	3.06583	NA	NA	29.0529	7.55111
O15269	SPTLC1	29	6.95307	6.19088	6.90012	7.07068	6.52808	7.12141	6.17153	5.99945	6.31178	6.38491	6.04288	5.92654	26.6989	21.1745	10.768	17.024
O15270	SPTLC2	32	6.25839	5.13404	6.19804	6.31542	5.76197	6.39941	5.03239	4.77782	4.95992	5.11428	4.53949	4.45594	37.3967	22.2676	8.92196	26.2281
O15294	OGT	26	3.452	2.77927	3.17923	3.11695	2.97252	3.18238	3.24749	3.47614	3.38061	3.32119	3.42036	3.2856	22.7918	7.34151	7.90251	4.8874
O15303	GRM6	1	2.48318	3.10383	2.86998	2.17578	2.40186	2.41057	0.255265	1.02593	NA	NA	NA	0.689597	21.0435	8.9701	36.899	NA
O15305	PMM2	13	5.1631	4.21837	3.51565	3.34825	4.61861	3.79027	5.01491	4.3958	4.5244	3.92613	3.99328	4.02583	57.084	46.1613	23.6684	3.50345
O15318	POLR3G	7	3.90387	2.76582	3.62617	3.74123	3.71572	3.5863	4.4226	4.29285	4.43442	4.01988	3.77664	4.17185	36.6678	5.66911	5.3584	13.5717
O15321	TM9SF1	17	6.28937	6.62789	6.08123	6.38392	6.25812	6.03395	4.84299	4.45197	4.77202	4.82648	4.38123	4.11423	19.4478	12.062	13.8724	25.4667
O15344	MID1	6	3.09955	2.9712	3.14926	2.9836	2.89314	3.00957	2.55821	3.10108	2.57906	NA	2.41245	2.18316	6.28506	4.19407	22.4406	11.2142
O15347	HMGB3	22	4.29872	2.27422	3.40135	2.65949	3.11625	3.24747	5.41757	5.65445	4.74455	5.02785	5.33868	5.38145	64.0103	20.2089	30.0765	12.854
O15355	PPM1G	27	5.80145	4.3428	5.07235	4.28432	5.26646	5.01916	5.87143	5.26427	5.48557	4.55767	4.94786	5.04392	49.0019	32.2159	21.747	16.9951
O15357	INPPL1	28	2.48121	2.66656	2.64878	2.55441	2.27181	2.61489	3.49288	3.3573	2.74537	3.6817	3.41574	3.62485	6.94283	12.2556	25.4228	9.47233
O15371	EIF3D	26	6.71622	5.29109	7.13739	6.33404	6.32538	6.78846	7.07741	6.90323	7.2133	7.0899	6.76071	7.03245	54.2644	19.2169	10.6869	11.784
O15372	EIF3H	28	5.83468	4.68438	6.19936	5.41573	5.46073	5.95891	6.33391	5.85283	6.36263	6.19454	5.91073	6.35814	46.598	21.9524	18.6162	15.3268
O15379	HDAC3	3	3.49438	2.43525	2.99884	2.93097	3.15694	3.07438	2.21785	2.87101	2.04142	3.20201	3.27731	3.03313	35.7169	7.83822	31.9609	8.52691
O15381	NVL	16	2.12534	NA	2.23444	2.23905	2.25986	2.62141	2.82149	3.227	2.69125	3.09043	3.53491	2.96503	5.34511	15.4765	20.0708	21.6061
O15382	BCAT2	22	5.96832	6.25642	6.45325	6.37386	5.94683	6.47961	6.06777	5.69664	5.93135	6.18908	5.75712	5.69728	16.5834	18.5202	12.7694	19.4254
O15397	IPO8	17	3.70976	2.60074	3.52585	2.75602	3.48586	3.18618	3.963	3.75889	4.07254	3.77812	3.21548	3.0355	36.0379	24.6686	10.8428	28.1048
O15400	STX7	20	6.61261	7.28503	6.61183	6.75815	7.05063	6.65038	6.10923	6.00928	6.43356	5.35372	5.4852	5.68977	28.6336	14.7279	15.8447	11.8618
O15427	SLC16A3	17	7.39948	8.17063	6.89826	7.14985	7.1166	7.14646	7.03171	6.60771	7.10263	6.58718	6.29081	6.25796	45.1859	1.26388	17.5462	12.9732
O15431	SLC31A1	4	5.20419	5.35009	4.84749	5.03325	4.79359	4.77355	3.877	3.8964	4.17047	3.31612	3.45537	3.43392	17.2427	10.2814	11.7173	5.12369
O15438	ABCC3	34	5.24774	5.42248	5.14178	5.28326	4.70484	5.27256	4.55199	4.16975	4.20044	4.33817	3.96296	3.42903	9.92637	21.2526	15.2742	30.445
O15439	ABCC4	41	5.34348	5.64754	5.27197	5.34084	5.33296	5.43284	5.64859	5.45848	5.97751	5.40869	5.38259	5.45259	14.2512	3.89011	18.5394	2.45914
O15440	ABCC5	17	3.1191	2.96305	3.03322	3.36573	2.9947	3.26096	3.35669	3.35064	3.51415	3.62628	3.06792	3.09092	5.42992	12.886	6.54005	23.0749
O15446	POLR1G	10	3.01156	2.57665	3.22988	3.65244	2.83524	3.68866	4.79466	5.07408	4.97728	4.94817	5.37484	5.35445	22.079	29.7728	9.68234	15.8174
O15455	TLR3	9	3.27016	2.79407	3.2342	2.75931	2.91153	3.04735	2.44753	2.33724	2.21634	2.86048	2.2482	2.49509	17.332	9.94759	7.99432	21.6493
O15460	P4HA2	32	8.16513	8.98659	8.21605	8.57235	8.44664	8.51565	5.54431	5.32681	5.97121	5.19673	4.40508	4.55112	34.1513	4.35312	23.3334	30.8734
O15484	CAPN5	22	4.46629	4.33008	3.84519	4.05336	4.23323	3.91421	3.36685	3.40639	3.34216	3.03268	3.23208	3.09194	21.2849	11.1464	2.25107	7.185
O15498	YKT6	16	5.21861	5.25155	4.33893	4.44331	5.06895	4.44558	5.95228	5.54638	5.82146	4.81786	5.21342	5.35344	31.6156	26.491	13.9829	18.389
O15503	INSIG1	1	3.35411	3.65098	4.03169	3.67297	2.254	4.29061	3.47239	2.44114	3.0234	NA	2.6245	2.24182	23.71	59.9097	34.4921	18.6471
O15504	NUP42	4	1.37335	2.06789	1.85631	0.895052	NA	2.17668	2.29497	2.51955	1.8293	2.96803	2.94408	2.34758	23.4094	58.987	23.2635	22.4625
O15511	ARPC5	10	5.00983	4.5952	4.62509	4.48582	4.76081	4.67082	5.93754	5.95263	5.55066	5.96792	6.13563	6.36276	16.6805	9.55449	15.0189	13.8414
O15525	MAFG	3	3.92529	3.44762	3.01651	3.38861	3.82988	3.44862	3.92148	4.0385	3.71131	3.65381	4.47192	3.90657	31.3669	17.2464	11.2935	30.118
O15530	PDPK1	10	3.61742	3.10917	3.20121	2.7614	3.52672	3.3913	3.47302	3.53237	3.53935	3.37151	3.65704	3.65881	19.5412	25.9937	2.50855	11.0601
O15533	TAPBP	11	7.73596	7.37357	7.74714	7.79418	7.50861	7.67439	5.66699	5.44853	5.55764	5.72676	5.3359	5.46086	14.0592	9.84921	7.56617	14.1167
O15541	RNF113A	7	3.39296	2.87662	3.20457	2.63039	3.57627	3.15272	4.04586	3.2752	3.35708	2.58101	3.48763	3.5435	17.6148	31.8691	31.2293	32.8186
O15547	P2RX6	1	0.617102	NA	2.54734	2.44741	1.2395	1.40125	1.32625	1.77699	2.16539	2.28608	1.40239	2.45093	82.6328	49.0796	28.5015	34.4088
O15554	KCNN4	12	0.897147	NA	NA	NA	NA	1.96933	5.33531	5.2393	5.55111	5.95304	5.16926	5.24148	NA	NA	11.2644	32.0147
O43143	DHX15	40	5.81584	4.19206	5.37045	5.09215	5.25423	5.77925	5.8519	6.15894	5.61156	5.58471	6.5009	6.32045	49.5879	26.0178	19.1458	30.4234
O43148	RNMT	21	3.94918	3.01275	4.14951	3.70961	3.77372	4.2913	4.45723	4.35567	4.19586	4.56637	4.89799	4.93415	36.7505	23.2525	9.03347	13.4604
O43149	ZZEF1	14	2.99794	NA	2.39958	2.18891	2.5439	2.49364	2.96329	3.03427	2.54977	2.60771	2.84368	2.92663	28.9143	12.8081	17.1817	11.1735
O43150	ASAP2	10	3.06883	2.65765	2.45736	2.41631	2.83331	2.401	2.78387	2.78746	2.84435	2.86574	2.83368	3.00646	22.2039	17.7422	2.36745	6.46763
O43155	FLRT2	2	3.36294	3.17682	3.78831	3.4221	3.15687	3.36936	2.61011	3.29005	3.48165	NA	2.35426	2.73221	22.408	9.48835	29.0185	18.4193
O43156	TTI1	14	3.03727	3.60905	3.20813	2.45204	3.07091	2.89636	4.06542	4.02805	3.96114	3.9999	3.79595	4.04137	20.9677	21.0312	3.64308	8.8817
O43157	PLXNB1	19	4.00036	4.03203	3.91647	3.92898	3.85778	4.04493	3.53106	3.26344	3.63402	3.39995	3.06786	3.03799	4.1038	6.59334	12.8811	14.4236
O43159	RRP8	7	2.68739	NA	3.56135	3.70895	3.09546	3.91149	3.26694	4.41493	3.88536	4.19166	4.90828	3.50318	41.5718	27.2676	38.4833	47.5253
O43169	CYB5B	16	8.12249	8.76997	7.84762	8.315	8.34795	8.19165	7.87152	8.08452	8.36143	7.52198	7.01255	7.22038	34.2138	5.63073	17.1494	17.9633
O43172	PRPF4	27	4.41332	4.10682	4.42359	4.65557	4.26193	4.843	4.44346	4.55415	4.50133	4.65728	4.91926	4.80976	11.9992	19.7548	3.83344	9.04353
O43175	PHGDH	31	2.48438	2.73139	2.93082	2.73921	2.23587	NA	5.91768	5.57254	5.74847	4.69351	5.15516	5.37633	15.3288	24.4226	11.9274	23.0271
O43181	NDUFS4	7	3.9382	3.59278	4.2838	4.97066	3.84655	4.90761	3.45855	3.12405	3.18647	3.57139	5.00355	5.08843	23.7795	37.3614	12.676	47.1494
O43187	IRAK2	4	NA	NA	NA	NA	NA	2.6355	1.6971	3.31759	3.3531	3.51465	3.34948	3.88211	NA	NA	50.6739	19.416
O43194	GPR39	4	NA	NA	NA	NA	1.83968	NA	3.86509	3.66997	3.73821	3.52863	3.48938	3.5992	NA	NA	6.92567	3.87694
O43237	DYNC1LI2	23	3.23908	2.53218	2.56373	2.18586	2.87734	2.70144	4.20302	4.43568	4.01461	4.71377	4.34176	4.45241	29.4582	23.3983	14.6913	13.5274
O43240	KLK10	2	NA	3.75261	3.3945	NA	3.16158	NA	4.52383	NA	4.17503	3.78658	4.1125	NA	17.4626	NA	17.0127	15.9068
O43242	PSMD3	34	7.25074	5.36084	6.53852	5.95085	6.63696	6.30247	7.51478	6.92814	7.08781	6.81625	6.57734	6.85897	58.2961	23.5459	21.7617	10.2119
O43251	RBFOX2	10	4.61698	4.61692	5.10603	5.03926	5.05116	5.15433	4.8648	5.15364	5.30143	5.5624	5.32495	5.00158	20.5361	4.4381	14.9881	19.1354
O43252	PAPSS1	25	5.67199	3.77873	4.55496	4.02881	4.88665	4.53705	5.52556	4.90933	5.26779	4.26094	4.56185	4.46728	65.6945	28.7818	20.9637	10.4555
O43264	ZW10	36	4.20389	2.65471	4.28994	4.10685	3.57931	4.36191	4.5086	4.55937	4.10746	5.21038	4.9737	5.03242	49.8087	26.1789	16.2773	8.69092
O43278	SPINT1	22	4.11815	4.55665	3.61907	3.52614	4.21719	3.61413	2.20499	2.34052	2.50018	NA	2.93759	2.04829	31.768	27.58	10.2709	42.2575
O43286	B4GALT5	6	4.35472	3.91521	4.32564	4.84165	4.28782	4.51904	2.70634	3.29558	3.64725	3.21087	3.48307	3.35634	16.1402	19.4866	31.2321	9.40035
O43290	SART1	34	3.30703	2.78501	3.54292	4.20674	3.16169	4.52354	3.70528	3.88706	3.55205	4.35426	4.6259	4.3641	25.4018	42.6739	11.6622	10.9851
O43291	SPINT2	9	3.29515	3.06801	3.0311	3.29211	2.79855	3.26695	5.71412	5.63122	5.863	4.90185	4.92953	5.15551	10.1573	18.1044	8.22279	9.88599
O43292	GPAA1	15	4.92603	4.44792	5.58839	5.66032	4.61698	5.82677	4.32806	4.23808	4.03774	5.40687	5.1445	5.06294	40.0833	38.8992	10.1018	12.7717
O43293	DAPK3	12	3.13305	3.08856	3.37337	3.43435	3.42106	3.67341	3.13446	3.15282	2.93189	3.80645	4.16984	4.20853	10.8944	10.1037	8.28515	14.6629
O43294	TGFB1I1	11	4.57865	3.60886	3.79581	3.11731	3.90647	3.72489	4.16205	3.69889	3.72878	3.49341	3.89731	3.99378	37.9398	26.4963	18.7772	17.4819
O43299	AP5Z1	7	3.069	3.05404	2.9416	3.18265	3.06391	3.32055	3.43601	3.31422	3.15694	3.59942	3.19985	3.33128	4.76152	8.92311	9.6274	14.3918
O43301	HSPA12A	4	NA	NA	NA	NA	NA	NA	1.8912	1.82251	1.94926	1.27823	1.34623	1.60359	NA	NA	4.38879	12.2053
O43303	CCP110	4	NA	NA	5.21365	5.25214	NA	3.32867	1.41279	2.64879	4.73299	3.62491	2.9153	2.92246	NA	82.414	108.943	30.1125
O43306	ADCY6	21	3.77898	3.93886	3.79161	3.8608	3.87799	3.86144	3.10416	2.79649	2.9395	2.9808	3.01553	2.87867	6.26402	0.676944	10.6964	4.8776
O43310	CTIF	9	2.87356	2.22401	3.59509	2.83964	2.87129	3.15012	4.00394	3.70647	3.50435	4.04365	4.01284	4.0768	46.778	12.2024	17.6307	2.21785
O43314	PPIP5K2	14	3.31773	2.90567	3.05851	3.26571	3.5033	3.37575	4.11008	3.65412	3.70192	3.96448	3.98512	4.20754	14.655	8.25946	18.1091	9.57238
O43318	MAP3K7	8	2.8541	1.38938	2.09394	2.76859	2.5264	2.40028	2.48327	2.60752	2.54365	2.61616	2.80073	2.97312	49.6412	13.1925	4.30837	12.3242
O43324	EEF1E1	15	5.11019	3.44973	4.80308	4.92176	4.53185	5.0245	5.23615	4.95074	4.75019	4.79313	4.56435	4.67359	49.7945	17.1614	17.1076	7.93974
O43353	RIPK2	8	2.79813	2.11364	2.18208	2.20457	2.56296	2.47243	3.2114	3.06429	3.25605	2.99781	3.17898	3.27991	27.6867	12.5315	6.8408	9.76225
O43379	WDR62	24	1.77715	NA	1.88677	1.60665	1.5141	1.75586	2.43253	2.49084	2.18774	3.16445	2.85954	2.78609	5.37052	8.52782	10.8214	14.3364
O43390	HNRNPR	29	6.35757	6.3308	6.15035	6.33649	6.43059	6.52539	6.46644	6.5464	6.60798	6.71254	6.86472	6.12723	7.63999	6.54422	4.90216	24.9959
O43395	PRPF3	32	4.53901	4.36552	4.64022	5.02696	4.64364	5.01491	4.49228	4.80979	4.66483	4.87803	5.11863	5.10178	9.50125	14.3976	10.9491	9.05171
O43396	TXNL1	15	5.58	4.715	4.56822	4.36007	5.37705	4.65082	6.15952	5.67064	5.97778	5.47524	5.34455	5.4329	40.6311	38.0231	16.705	4.58556
O43399	TPD52L2	25	4.65843	5.0493	3.67008	3.77435	5.14515	4.10852	5.59707	5.04156	5.60903	4.12683	4.85064	5.18552	43.379	52.6465	20.8606	34.5478
O43402	EMC8	11	4.23436	3.17895	4.96297	4.8609	3.80681	5.27488	4.65705	4.39167	3.98279	5.00434	5.13512	5.22244	56.3342	45.7102	22.8156	7.54677
O43414	ERI3	7	4.04076	3.23634	4.01439	3.48378	3.33821	3.57082	4.39535	4.17494	4.05129	4.54123	4.6146	4.355	28.386	8.05895	12.2513	9.09814
O43426	SYNJ1	34	3.02671	2.68485	3.13745	3.20066	2.64147	3.29314	3.32471	3.26608	2.85251	3.94093	3.98029	3.99149	15.7101	22.6548	16.8942	1.83275
O43427	FIBP	16	4.20516	3.43222	4.38745	3.92959	3.79442	4.32285	4.64596	4.23044	4.23405	4.30367	4.49636	4.48853	31.5873	19.6826	17.2637	7.3888
O43432	EIF4G3	38	4.05536	2.38484	4.45112	4.06467	3.71908	4.37584	4.5285	4.52642	4.47051	5.5237	5.37268	5.47231	58.411	22.4929	2.26505	5.27789
O43447	PPIH	12	4.30525	4.22957	4.00045	4.12688	4.24605	4.10266	4.53091	4.15357	4.39584	4.22559	4.43937	4.34718	10.7201	5.39043	12.9855	7.3896
O43464	HTRA2	13	4.73127	5.51157	5.20325	5.53747	5.18299	5.19516	4.7688	4.75436	4.95477	4.91096	4.76546	4.9054	26.2478	14.4586	7.90951	5.61808
O43474	KLF4	4	NA	NA	3.049	NA	2.89494	NA	3.1582	2.97093	2.36334	3.25778	3.35805	3.22243	NA	NA	26.6544	4.92416
O43488	AKR7A2	13	6.4712	5.99196	6.06479	5.82704	6.17471	5.96466	5.69598	5.2278	5.62095	4.77072	4.82053	4.65818	18.6409	12.2615	16.5661	5.70372
O43491	EPB41L2	46	5.42854	6.16575	5.30336	5.3957	5.98951	5.73584	6.77682	6.01014	6.5847	5.95249	6.21892	6.41072	34.4177	20.2402	25.7491	15.6975
O43493	TGOLN2	28	4.2486	4.41842	3.13904	3.45116	3.85955	4.75986	4.64466	3.25227	3.7703	3.48693	3.89836	4.11336	40.7334	48.446	49.9343	21.2147
O43502	RAD51C	1	2.65833	NA	NA	NA	1.04367	2.46571	3.49455	2.86066	2.45781	3.0713	3.43782	3.37669	NA	64.5544	36.9561	13.0975
O43504	LAMTOR5	2	2.37548	3.46776	2.10309	2.69472	2.54876	2.48118	1.2773	1.24872	1.2229	0.534267	0.322769	0.260779	53.6758	7.65583	1.88698	10.1499
O43505	B4GAT1	15	4.57799	4.74714	4.43218	4.57011	4.49616	4.18715	3.47324	3.3657	3.53096	3.57834	3.09713	3.3282	10.9534	13.5539	5.76273	16.6785
O43520	ATP8B1	44	6.76143	6.80398	6.5671	6.97223	6.64303	6.80007	1.91881	2.78753	2.44371	2.60105	2.86678	2.38619	8.55018	11.4242	29.0714	16.7728
O43556	SGCE	9	4.17883	4.50288	3.79771	4.01109	4.20861	4.24556	4.40367	4.11346	4.31862	4.00507	3.9989	4.24202	24.0488	8.52871	10.1265	9.85829
O43567	RNF13	9	5.09021	5.28543	5.06869	5.22777	5.00931	5.19939	3.25265	3.67374	4.00609	3.18362	2.63314	3.01297	8.45741	8.04212	25.5602	18.7744
O43570	CA12	6	4.85289	5.53524	4.74351	4.98973	5.3337	4.80917	NA	NA	1.86325	NA	NA	NA	31.6016	18.8793	NA	NA
O43572	AKAP10	10	2.77669	2.32912	2.44637	1.80527	2.7456	2.63971	3.28614	3.13108	2.96333	3.48425	3.67612	3.96386	16.5583	31.6472	11.1486	16.9414
O43583	DENR	13	3.41463	2.4798	2.26592	2.26697	3.16742	2.77129	4.16038	4.04165	4.14243	4.15605	4.56211	4.57292	45.3354	30.343	4.38286	15.6239
O43592	XPOT	28	4.64055	3.64103	3.78857	3.18549	4.22446	3.65878	5.11219	4.54119	4.62383	3.94133	4.04814	3.97726	40.0678	36.0201	22.4253	3.7883
O43597	SPRY2	7	2.89203	2.77825	2.83041	3.1164	3.00815	3.23394	3.04329	3.23546	3.54848	3.75748	2.87506	3.10108	3.95338	7.83422	17.9584	33.3521
O43598	DNPH1	5	4.65919	4.48465	3.9297	3.63588	4.40316	3.88906	3.98162	3.93872	3.95046	3.2688	3.18921	2.88771	24.6285	27.9562	1.54156	13.433
O43615	TIMM44	31	7.55394	7.8806	7.53393	7.51543	7.58489	7.69529	7.49062	7.15741	7.68703	7.29237	7.11758	7.2275	13.9656	6.32731	18.0535	6.07502
O43617	TRAPPC3	6	5.59415	5.32795	4.78606	5.06857	5.22253	4.77602	5.20642	5.79185	5.69032	5.00347	5.10378	4.87122	26.9785	15.3111	20.3496	8.03419
O43633	CHMP2A	14	4.21757	3.42075	3.61851	3.97835	3.78038	3.95749	4.82353	4.22883	4.46623	4.38992	4.70944	4.93795	30.1396	7.37623	21.0498	18.6995
O43639	NCK2	6	4.39482	4.07374	3.94734	3.89291	4.50274	4.16629	4.06398	4.13762	3.84426	4.15296	4.10942	4.31408	16.4229	21.2795	10.3221	7.59844
O43653	PSCA	2	5.4396	6.16855	5.04628	5.1151	6.16318	5.17992	NA	NA	NA	NA	NA	2.04292	40.7205	44.0223	NA	NA
O43657	TSPAN6	12	4.64545	4.87723	4.18881	4.19148	4.46442	4.11455	3.2896	3.20689	3.63644	2.71445	2.75079	2.87787	23.2059	13.0882	16.345	6.02648
O43660	PLRG1	24	3.95435	3.22196	3.91179	4.14559	3.84952	4.4143	3.91529	4.4995	4.28665	4.36036	4.96706	4.59279	25.8771	19.3968	19.8453	21.5914
O43663	PRC1	17	3.22353	3.10867	3.77783	3.78621	3.04307	3.83758	2.89553	3.17231	2.91812	3.68594	3.61411	3.70112	26.0955	27.7436	10.9517	3.19463
O43665	RGS10	13	5.03769	4.4368	3.22968	2.86709	4.94767	3.23196	4.90193	4.54063	5.22654	3.43964	3.74495	4.08299	55.118	82.2752	23.469	22.292
O43670	ZNF207	11	4.15867	3.58658	4.43778	4.48926	4.08529	4.81595	4.90982	5.28271	4.9799	5.08548	5.85932	5.66873	28.3145	24.8374	14.1619	25.9806
O43674	NDUFB5	8	5.72051	5.35933	5.96944	6.70649	5.40354	6.10042	3.92576	4.86622	4.45651	4.19378	5.23831	5.35209	20.7415	43.4254	31.5998	37.8379
O43676	NDUFB3	6	5.3054	4.84438	5.63688	6.28586	4.81328	5.72989	2.70839	3.97491	3.11576	2.97437	4.48274	4.62016	26.731	47.0217	46.6456	49.7267
O43678	NDUFA2	8	4.84974	4.55058	5.18333	5.39903	4.8721	5.44068	3.63985	3.91243	4.12725	3.8824	4.45787	4.83772	21.9367	20.4551	16.7042	31.8112
O43681	GET3	20	6.9482	6.84471	6.24547	6.34559	6.82999	6.27205	5.76653	5.74305	6.17371	4.86806	4.91063	4.9341	24.2307	22.0318	17.5017	2.31308
O43683	BUB1	2	NA	NA	NA	NA	2.57259	NA	NA	2.99178	NA	2.77725	2.71916	3.30341	NA	NA	NA	23.485
O43684	BUB3	22	5.11109	4.42822	5.23419	5.28831	4.88701	5.51337	5.59034	5.90802	5.66088	5.91047	6.3849	6.3692	27.3735	21.2165	11.8476	17.5828
O43688	PLPP2	7	4.50714	4.71197	4.51608	4.81229	4.45518	4.54439	5.45866	5.24594	5.75764	4.87438	5.23351	5.22675	8.1996	13.2061	18.0052	13.6112
O43704	SULT1B1	6	4.34187	3.68765	3.45055	3.2567	4.05326	3.76023	NA	NA	NA	NA	NA	NA	33.5387	26.6858	NA	NA
O43707	ACTN4	37	10.3138	11.0458	10.2186	9.67442	10.7034	10.1596	10.405	10.2472	10.6446	10.0182	9.5358	9.32489	33.4698	35.4658	14.0238	25.4814
O43708	GSTZ1	5	3.48275	3.72982	4.21386	3.63052	3.34531	4.0067	3.23028	3.15169	2.89449	2.99047	2.78318	2.97442	26.528	23.1918	11.8158	7.80536
O43709	BUD23	9	5.0422	3.77446	5.51998	5.12442	4.92364	5.32832	5.5189	5.44626	5.45631	5.71175	5.36924	5.59524	52.5423	13.9985	2.74758	11.8297
O43716	GATC	4	3.04289	3.25938	3.45036	3.52766	2.59403	3.36681	3.09045	3.14422	3.30915	2.36013	2.25452	2.16387	14.0337	31.0483	8.02721	6.82197
O43719	HTATSF1	29	3.95208	3.56514	3.83019	3.78737	4.15081	3.8374	3.83231	3.79228	4.19777	3.87338	3.84182	4.37951	13.3593	14.1088	16.089	21.9888
O43731	KDELR3	1	6.21033	7.55947	7.01189	7.52065	6.4762	7.07931	6.99825	7.10931	7.27581	7.4182	6.99064	6.75279	43.8895	34.7918	9.76247	23.9249
O43736	ITM2A	18	4.94921	5.03435	4.8459	4.89419	4.55582	4.69269	NA	3.53524	NA	NA	4.03415	NA	6.51732	11.9061	NA	NA
O43739	CYTH3	4	3.61451	3.39201	3.38087	2.95465	3.45118	3.52538	3.32805	3.8229	3.57633	3.63103	3.63879	4.07231	9.36061	20.1235	17.0826	18.2896
O43741	PRKAB2	4	3.26472	2.78883	3.765	NA	2.49426	3.30333	4.25968	3.77183	3.81008	3.67496	4.12952	3.59239	33.4953	38.6471	19.6788	20.9578
O43747	AP1G1	38	5.36704	4.59435	5.29046	5.25303	4.98468	5.2422	5.76454	5.59524	5.3948	6.3378	6.00564	6.31261	26.7567	10.193	12.7343	12.3224
O43752	STX6	14	4.86846	5.06072	5.06949	5.23747	5.0478	5.21451	5.05916	4.77193	5.04835	5.09167	4.72526	4.92966	7.68973	7.02927	10.8967	12.6089
O43759	SYNGR1	2	5.72533	6.23102	5.5681	5.47299	5.94304	5.53171	6.18704	6.58498	6.74129	6.32317	5.70437	5.59417	25.0592	18.5078	18.9465	28.8117
O43760	SYNGR2	9	6.90353	7.39091	6.42191	7.14137	6.94618	6.8157	8.11979	7.79595	8.01168	7.28369	7.0192	7.20726	33.1506	11.4664	11.206	9.25448
O43761	SYNGR3	5	3.67391	3.27016	3.12005	3.09014	3.89391	3.32713	4.129	3.95589	4.13415	4.33547	3.79199	3.55938	20.5248	29.7645	6.88519	28.6536
O43765	SGTA	15	4.17601	3.927	3.40593	3.30186	4.27759	3.52002	4.27384	4.06433	4.25086	2.82756	3.27978	3.01683	25.7853	37.5877	7.78162	15.8883
O43766	LIAS	6	3.35974	2.70194	3.46929	3.37436	3.32229	3.14139	3.65028	3.3241	3.58714	3.54484	3.42378	3.35137	26.2619	8.30131	11.6131	6.8271
O43768	ENSA	9	3.16417	3.54125	2.26455	2.51864	3.3002	2.41041	3.88531	4.11105	3.90148	3.50681	3.35555	3.24325	40.6718	35.9888	8.93263	9.21875
O43772	SLC25A20	21	6.62144	7.04484	6.30795	6.68603	6.86594	6.33151	4.99219	5.17689	5.1721	4.19318	5.57426	5.87675	25.8898	18.222	7.13796	50.2994
O43776	NARS1	32	5.74267	4.551	4.7168	4.33006	5.4186	4.55129	7.06712	6.65173	6.96527	5.94656	5.75742	5.96913	48.2672	42.5132	14.4692	7.87124
O43795	MYO1B	34	4.28654	4.43304	4.35451	4.12465	4.5069	4.18651	3.62038	3.53138	3.41761	4.10133	4.65394	4.33389	5.08927	14.6968	7.01049	19.425
O43808	SLC25A17	9	2.59397	2.6246	3.1277	2.89092	2.23042	3.13721	3.55968	3.4383	3.25825	4.48662	4.33622	4.06383	21.8351	29.975	10.393	14.5111
O43809	NUDT21	16	4.17762	3.89333	5.01927	5.06096	4.47064	5.29778	4.8458	5.30775	4.81128	5.2415	5.79596	5.43403	42.9043	27.554	20.1292	19.9533
O43813	LANCL1	14	3.50817	2.82702	2.75213	2.24635	3.13715	2.72733	5.04592	4.78787	4.61256	4.8161	4.69482	4.72121	30.7249	30.1762	15.2768	4.4655
O43815	STRN	32	3.99043	2.27603	4.16823	4.06614	3.38927	4.36871	4.04577	4.11624	3.65451	4.81613	5.00345	5.17721	54.7002	32.1768	16.3884	12.4636
O43818	RRP9	27	3.36766	2.86358	3.3809	3.34927	3.29933	3.64487	4.60165	4.70241	4.43428	4.65836	5.17088	5.11344	19.1184	13.3523	9.27174	18.3179
O43819	SCO2	7	4.83623	4.90981	5.19167	5.4429	4.7464	5.54957	4.40197	4.58479	4.50781	5.07363	4.57058	4.67393	13.3728	27.4236	6.32755	19.1226
O43823	AKAP8	20	2.40971	2.30414	2.86577	2.7511	2.5594	3.136	2.74942	3.26916	2.91575	3.12608	3.20796	3.16087	21.5973	20.876	18.8667	2.85395
O43824	GTPBP6	14	4.63014	3.89865	5.2968	5.13083	4.37769	5.31275	3.57282	3.32246	3.63165	4.08785	4.08806	3.97394	46.6117	30.9851	11.0386	4.50108
O43826	SLC37A4	6	5.85449	6.06751	5.81302	5.96851	5.47955	5.89399	4.87052	4.44893	4.74398	4.65462	4.68223	4.70588	9.68201	17.299	14.5432	1.77727
O43837	IDH3B	24	6.66982	6.44956	7.38009	7.45987	6.50439	7.3349	6.99396	6.88973	7.00438	7.14507	7.23608	7.43596	35.5609	31.9424	4.339	10.4808
O43847	NRDC	36	4.6616	3.87544	3.80332	3.38814	4.30338	3.55117	4.50021	4.10333	4.39002	3.89518	3.48289	3.38291	35.3435	36.0004	13.7648	19.5745
O43852	CALU	28	7.99401	9.13793	7.63127	7.96355	8.27356	8.72704	9.12113	8.26151	8.82519	8.53867	8.58662	8.76534	57.9852	27.006	28.6066	8.43354
O43854	EDIL3	30	5.88088	5.85894	6.14084	6.22966	5.93945	6.49568	3.03505	NA	3.47179	NA	3.84144	4.32787	11.18	19.1147	21.2439	23.6181
O43861	ATP9B	22	4.31252	4.305	4.28317	4.24412	4.15343	4.43623	3.58773	3.43382	3.46994	3.78057	3.64507	3.33616	1.05429	10.1608	5.64589	15.2939
O43865	AHCYL1	31	5.05956	3.98537	3.99757	4.05617	4.48004	4.10291	5.25401	4.8483	4.58629	4.7051	4.43498	4.25327	46.3665	16.7488	23.7106	15.9431
O43896	KIF1C	34	3.04812	2.68645	2.97262	2.3432	2.58793	2.90003	3.79027	3.76285	3.58649	4.40872	4.37282	4.466	12.7748	19.4745	7.50082	3.269
O43909	EXTL3	1	3.58414	3.59759	4.00779	3.81947	3.85727	3.45856	NA	NA	NA	3.13958	3.50185	3.12804	17.4064	14.5546	NA	15.2998
O43913	ORC5	7	2.21185	1.66403	2.25925	2.91344	2.52332	2.23572	2.85676	3.54832	2.99134	3.05675	3.02103	2.50741	21.2822	23.8158	26.7047	19.8796
O43920	NDUFS5	9	4.13221	3.60234	4.47332	5.00134	3.7959	4.6215	2.63486	3.20019	2.65247	2.8941	4.64407	4.45362	29.1242	38.7915	23.496	51.7745
O43924	PDE6D	4	6.59454	6.24404	5.56043	5.12773	6.44072	5.67265	5.54683	5.00381	5.3163	4.20859	4.14985	4.39157	33.9111	46.1265	18.5438	8.89598
O43929	ORC4	16	3.12566	2.16037	3.34782	3.41729	3.09473	3.50791	3.71449	3.77609	3.67862	4.22272	4.51399	4.40976	38.0845	14.4784	3.43141	10.0743
O43933	PEX1	10	3.01821	NA	3.4191	3.18042	3.41199	3.03925	3.76309	3.59642	3.19481	4.0972	3.5248	3.56161	19.5232	13.2127	19.3794	23.4007
O43934	MFSD11	1	6.051	6.93	5.87303	6.23707	6.02952	6.04543	5.12755	4.85554	5.02262	4.87324	4.35086	4.74007	41.9975	8.17871	9.39786	17.9765
O60216	RAD21	12	2.76156	2.78331	3.50772	3.52585	3.01683	3.98317	2.90844	4.15008	3.17285	3.82723	4.57795	3.40132	31.421	32.7591	48.4071	42.4617
O60231	DHX16	43	4.05362	3.37915	4.5248	4.38305	4.02018	4.90781	4.74087	4.81221	4.75273	4.99732	5.34592	5.29001	37.8244	31.3763	2.66759	12.508
O60232	ZNRD2	2	3.05334	NA	2.80111	1.50445	2.40429	2.00847	3.74443	4.04863	3.16901	3.0036	3.4205	2.53524	12.331	30.3231	29.2305	30.0792
O60238	BNIP3L	2	1.84051	3.19151	2.23145	2.85408	1.72962	3.46429	2.30022	2.13793	0.733438	2.24368	4.43788	4.75832	50.623	53.6577	47.8332	65.3651
O60244	MED14	17	2.48517	1.37919	2.56728	2.26608	2.53566	3.18587	2.40474	2.99582	2.30278	2.90551	3.60709	2.75936	38.9202	34.1958	27.3907	33.3459
O60245	PCDH7	17	2.89671	2.21528	NA	NA	NA	NA	3.61979	3.15834	3.61152	3.90008	2.9567	2.55602	32.7917	NA	17.2492	50.1276
O60256	PRPSAP2	14	4.06627	2.95732	3.62545	3.22574	3.77581	3.28789	4.57585	4.59241	4.42515	4.37398	4.64723	4.98392	36.567	21.9106	6.27014	21.2849
O60264	SMARCA5	45	4.76374	3.97987	4.65022	4.76219	4.59697	4.93739	5.15326	5.63344	5.11701	5.24004	5.67617	4.81777	26.7535	11.7997	20.9635	29.4953
O60266	ADCY3	18	4.16721	4.0053	3.95638	3.9071	3.83728	3.99247	2.94666	2.86902	3.30605	2.93024	2.42121	2.61459	7.77368	5.39981	16.749	18.0992
O60271	SPAG9	43	5.21657	4.23887	4.44527	4.17424	4.90638	4.57001	6.17696	5.54225	5.68325	5.00481	5.4336	5.76194	37.9044	24.9447	24.1241	25.6475
O60279	SUSD5	16	3.65207	5.17293	3.96201	4.1091	4.76628	4.12771	2.96995	NA	3.3714	3.29116	NA	2.92167	59.7341	27.5304	19.5504	18.0115
O60282	KIF5C	2	NA	NA	NA	NA	NA	NA	1.63825	2.0832	1.60078	1.67798	2.41238	2.13651	NA	NA	19.4591	24.7225
O60284	ST18	1	5.01889	3.50659	4.86399	4.28934	5.00648	5.15425	5.41412	4.93058	4.92511	5.22843	5.56979	5.49974	46.5992	29.0345	20.4144	12.0944
O60287	URB1	38	2.83524	2.33034	2.31941	2.53296	2.58289	3.22992	2.71824	3.64659	2.77343	3.2917	4.05068	2.80313	21.4687	28.6243	38.8514	44.3648
O60291	MGRN1	18	3.74504	3.57384	3.66788	3.73811	3.7367	3.85168	2.98774	2.79934	3.03992	2.54723	2.3505	2.65873	5.92306	4.63223	8.5823	10.6473
O60292	SIPA1L3	35	2.61706	2.72624	2.93474	2.65275	2.80942	2.47075	2.98095	3.24498	2.72263	3.60367	3.85101	3.7153	11.3523	11.6771	18.0476	8.61319
O60306	AQR	36	3.93312	3.55552	4.13171	4.1294	4.03046	4.29378	3.80435	4.23075	3.90821	3.95301	4.27627	3.99631	19.5831	9.31051	15.8738	12.5295
O60313	OPA1	42	5.2444	4.37098	5.76103	6.03781	4.79743	6.31538	6.17348	6.13201	6.02696	6.67795	7.05473	6.84378	44.5929	46.4723	5.17968	13.1621
O60318	MCM3AP	8	NA	NA	2.39869	NA	3.82531	2.17686	2.71245	3.23687	2.73455	3.12003	3.17657	2.13314	NA	73.0185	21.6064	35.1635
O60331	PIP5K1C	15	4.03185	4.27406	4.07328	4.30015	4.04407	3.9017	2.86984	2.79061	3.07707	2.23574	2.52533	2.4833	9.17359	14.2227	10.4449	10.5153
O60333	KIF1B	19	3.47069	2.92782	3.27372	3.29301	3.35187	3.46125	3.75985	3.72652	3.32549	4.15869	4.0459	4.07924	18.4893	5.96444	15.8945	4.04523
O60337	MARCHF6	12	4.85321	4.56129	4.4984	4.43394	4.41883	4.60213	4.05155	3.85697	4.19744	3.93158	3.64417	3.39247	13.5204	7.18674	11.7205	18.7299
O60341	KDM1A	23	3.32797	2.98039	3.2867	2.99769	3.57077	3.23424	3.87432	4.14045	3.78998	3.85121	4.1564	4.04659	12.6548	20.1954	13.0021	10.5458
O60343	TBC1D4	16	3.91623	2.61949	3.17758	2.8239	3.24942	3.27036	3.09666	3.23317	2.82217	3.26912	2.89353	3.12086	45.2347	16.5122	14.1404	12.9087
O60347	TBC1D12	2	3.05874	NA	NA	NA	3.12018	2.99803	2.36112	NA	NA	2.87533	NA	2.19614	NA	5.98344	NA	32.6877
O60353	FZD6	15	4.28696	4.38642	4.45042	4.45528	4.14231	4.88459	2.55972	2.39811	2.93971	2.63139	2.97901	3.30517	5.67269	26.1123	19.8399	23.1125
O60427	FADS1	16	4.70924	4.53724	5.05261	4.9603	4.46741	5.14774	3.53618	3.45641	3.58943	3.98288	3.24452	3.20673	18.6124	22.9993	4.6184	32.4102
O60437	PPL	21	2.95724	2.50532	2.89167	2.5487	3.27026	3.03394	3.5411	3.03509	2.92318	3.60818	3.18084	2.93058	16.0977	24.2578	23.9179	24.2628
O60443	GSDME	13	4.27582	3.60796	3.24417	3.07533	4.22482	3.19458	4.05068	3.46853	3.53735	2.71974	2.82532	2.52773	37.3739	47.3858	23.1796	10.2923
O60449	LY75	26	3.68548	3.48876	3.11695	2.96549	3.38282	3.17366	2.47019	2.713	2.3608	2.88417	2.77201	2.70136	19.3326	14.4282	12.737	6.43141
O60462	NRP2	21	3.64671	4.28293	3.72869	3.5182	3.91128	3.72095	NA	NA	2.68756	NA	NA	2.62521	25.2875	13.5647	NA	NA
O60476	MAN1A2	19	3.51025	3.28703	3.86453	3.90485	3.32765	4.22464	3.6167	3.67482	3.44067	4.25928	4.22104	4.21328	20.5185	29.8006	8.28784	1.71423
O60487	MPZL2	10	6.01419	6.61676	5.86372	6.51919	5.84029	6.10603	NA	NA	NA	NA	NA	NA	29.0947	24.1187	NA	NA
O60488	ACSL4	35	6.6519	6.00002	7.09921	6.95812	6.42785	7.23466	6.2427	6.08319	6.12966	6.73392	6.53444	6.37695	36.353	26.9567	5.74458	12.465
O60493	SNX3	25	5.73015	6.12739	5.1667	5.37166	6.05615	5.32303	5.38161	5.15571	5.65015	4.99358	4.6554	4.99363	32.0837	30.2585	17.2184	12.9685
O60499	STX10	10	4.31134	4.68086	4.10519	4.66601	4.34422	4.48284	3.38479	3.05641	3.05717	3.1836	2.90959	2.9991	20.6495	11.2551	13.5824	9.82307
O60502	OGA	34	3.6989	2.72002	3.05569	2.67574	3.53628	2.89531	4.78992	4.26327	4.40138	3.66607	4.17289	4.06054	35.6016	32.5169	19.5617	17.577
O60503	ADCY9	30	4.2914	4.19995	4.18009	4.18276	4.18084	4.32482	2.66336	2.4454	2.67993	2.6924	2.65131	2.45568	4.15665	5.81496	8.82726	8.56191
O60504	SORBS3	17	4.1721	3.84338	3.80279	3.39104	3.80446	3.98426	4.24546	3.9263	3.99051	4.06347	4.33762	4.32165	14.5315	20.1706	12.0067	10.3231
O60506	SYNCRIP	28	7.38903	7.06307	7.53276	7.50404	7.26971	7.66734	7.93014	7.79195	7.86775	8.56744	8.6355	8.61288	16.1294	13.653	4.78425	2.39358
O60507	TPST1	5	3.04145	3.2383	3.54819	3.19442	3.40189	3.244	2.80667	2.83564	2.89497	2.81143	2.36661	2.26835	17.9695	7.62846	3.13513	20.9284
O60508	CDC40	16	3.06342	3.04076	3.30938	3.29328	3.32927	3.47328	3.57812	3.60865	3.29216	3.78372	4.14755	4.08947	10.6067	6.70363	11.6665	13.0345
O60512	B4GALT3	10	3.24543	3.23604	3.14858	3.35544	3.24188	3.42072	3.83722	3.9162	4.08926	3.75738	3.47465	3.61895	3.66336	6.2188	9.06201	9.77801
O60513	B4GALT4	9	3.39568	3.02237	3.54741	3.68522	3.34508	3.89832	2.90038	3.43643	3.39762	3.31218	3.38294	3.3267	17.9801	18.8385	19.379	2.60641
O60518	RANBP6	19	3.69974	2.60831	3.28868	3.07296	3.39172	3.24946	3.85065	3.59424	3.62733	3.5848	3.41298	3.42314	35.862	10.9864	9.90467	6.80389
O60524	NEMF	37	4.31795	2.93694	4.16625	3.95165	3.80084	4.2379	4.71854	4.48029	4.45789	4.75944	5.1451	5.53853	43.4279	15.6814	10.2768	26.7937
O60547	GMDS	14	4.29776	3.32991	3.51298	3.30173	3.77494	3.32061	4.60379	4.2881	4.49332	3.94142	3.93331	4.06883	37.9316	19.4409	10.9111	5.34533
O60551	NMT2	16	4.55093	3.40362	4.11722	3.61317	4.21067	4.07659	4.65986	4.26217	4.06676	4.42001	4.62485	4.54166	37.5573	20.5102	21.5088	7.08932
O60563	CCNT1	13	2.21515	1.72982	1.8725	2.2026	2.20274	3.02963	2.08971	2.94577	2.37636	2.99414	3.08241	3.33623	17.7655	35.5201	31.1865	12.5993
O60565	GREM1	4	2.80237	2.41309	3.37861	2.28205	3.06272	3.0804	NA	NA	NA	NA	NA	2.62328	34.2054	28.3202	NA	NA
O60566	BUB1B	12	2.39319	NA	2.21026	2.693	2.32345	2.01233	2.53496	2.48238	2.63142	2.94416	3.26705	3.43676	8.95417	23.6873	5.27574	16.8395
O60568	PLOD3	31	6.38587	6.32853	6.81079	7.06041	6.43312	6.97693	7.16817	6.99695	6.73006	7.79086	7.58874	7.44206	19.0608	21.9335	15.0115	12.2309
O60573	EIF4E2	9	3.46331	2.76231	3.98784	3.53958	2.85838	4.07133	3.5909	3.73866	3.27561	4.38805	4.47341	4.78472	40.4717	40.2209	15.8894	14.9142
O60603	TLR2	32	3.42654	3.26587	3.24886	3.60692	3.45357	3.66056	7.03157	6.5281	6.78745	6.69277	6.35655	6.5108	6.91927	7.32386	17.34	11.7014
O60610	DIAPH1	44	5.71958	3.84843	4.53079	4.10778	4.97799	4.67178	6.29531	5.6497	5.72468	5.92041	6.22716	6.66586	66.7427	28.9551	25.8392	26.3149
O60613	SELENOF	7	4.09219	4.5889	4.34677	4.42481	4.16099	4.85731	4.34985	3.82589	4.02114	4.20596	4.03217	3.96565	17.1161	24.8545	18.6791	8.73751
O60637	TSPAN3	6	7.06434	7.72507	7.10362	7.72774	7.05252	7.39139	4.32005	4.79733	5.32073	4.18181	3.84393	4.60544	27.2439	23.2328	34.4427	26.5948
O60645	EXOC3	35	3.09302	2.37408	3.18321	2.9661	2.77847	3.23388	4.18791	4.37868	3.98498	4.75612	4.91719	4.93026	27.7671	16.0283	13.5867	6.58986
O60658	PDE8A	3	3.44603	3.09139	3.26936	3.58999	3.55332	3.59262	3.05583	1.8929	1.83233	NA	3.29085	2.03789	12.2649	1.51621	51.9936	57.8219
O60664	PLIN3	28	6.91354	7.00733	4.93667	4.82571	7.09911	5.37795	7.46185	6.7421	7.24138	5.71619	6.22505	6.39878	58.3301	85.9743	24.2046	23.1181
O60669	SLC16A7	8	NA	NA	NA	NA	NA	NA	4.47756	3.84203	4.1035	4.06515	3.7533	3.80021	NA	NA	22.4187	11.9858
O60671	RAD1	5	3.08668	2.22537	2.80952	2.84943	3.15994	2.55382	3.82595	3.56415	3.62808	3.17181	3.36582	3.55984	28.6175	20.9465	9.64328	13.4178
O60674	JAK2	2	4.32684	4.29305	NA	4.30969	NA	3.9276	3.33108	3.59026	NA	3.83717	NA	NA	1.65582	18.6186	12.6693	NA
O60678	PRMT3	19	2.74073	1.79817	2.26098	1.59247	2.3788	2.22947	3.82876	3.53257	3.44439	3.26644	3.40757	3.60786	32.3317	26.57	14.3551	11.9899
O60684	KPNA6	23	5.43712	4.31931	4.99925	4.55698	5.15531	4.9854	5.82154	5.31335	5.33332	5.06123	5.06391	4.99826	36.7858	20.3675	20.9422	2.55568
O60687	SRPX2	2	3.88079	4.21249	4.5049	4.35675	3.6652	4.41572	NA	NA	NA	NA	NA	NA	21.374	26.2513	NA	NA
O60701	UGDH	35	6.37678	4.54874	4.25921	3.81452	5.47094	4.58963	4.79194	4.56831	5.0043	3.75113	3.95357	3.83198	85.3699	56.1044	15.0398	7.10729
O60704	TPST2	10	4.29367	4.2679	4.46599	4.26845	4.17237	4.3317	2.73835	2.61524	3.06551	2.76482	2.18977	2.22753	7.6089	5.52737	16.5854	23.4976
O60716	CTNND1	31	8.18853	7.74453	8.05833	8.33041	7.84582	8.34585	7.66552	7.26378	7.67534	7.83282	7.55054	7.59844	15.3021	18.4822	15.4508	10.7324
O60725	ICMT	5	6.41302	6.78013	6.65286	6.69418	6.38754	6.77709	5.77533	5.74098	5.93713	5.85167	5.63928	5.57003	12.6516	13.7053	7.38839	10.3817
O60749	SNX2	27	5.02218	4.5562	3.97442	3.74205	4.88288	3.98732	5.41365	5.01522	5.20196	4.91273	5.00238	5.29956	35.1063	44.3405	13.8437	14.4352
O60762	DPM1	23	6.28098	6.84941	6.64527	6.56738	6.54662	6.74395	6.1496	6.05935	6.52474	5.84885	5.6596	5.85434	19.3276	7.66501	17.74	7.50851
O60763	USO1	35	6.15496	5.22602	5.62513	5.31338	5.65108	5.84764	5.66323	5.26991	5.51887	4.93322	4.84924	4.90361	32.5708	18.2058	13.5162	2.93978
O60779	SLC19A2	4	3.14197	3.77111	3.16611	3.30783	3.37523	3.30217	3.59914	3.01674	3.24645	3.10184	3.13685	3.58544	26.1693	2.83942	20.6422	19.56
O60783	MRPS14	7	4.95848	3.792	5.17559	5.19401	4.76233	5.30245	4.93978	5.03803	5.21609	5.22137	4.91283	4.86311	43.2409	18.7499	9.8248	13.8946
O60784	TOM1	14	4.41459	4.62347	4.46531	4.45301	4.63524	4.68403	4.57174	4.39663	4.4699	3.94838	4.02771	4.02689	7.67052	8.26222	6.12274	3.12902
O60825	PFKFB2	13	2.31944	4.10684	2.24089	NA	2.09293	2.01479	3.59983	3.63227	3.4887	2.71695	3.24723	3.35987	79.5248	3.82914	5.1542	22.182
O60826	CCDC22	33	3.95934	2.71391	3.89335	3.78044	3.70257	3.874	4.53879	4.6188	4.42344	4.99449	5.0422	5.19379	40.6009	5.96281	6.76247	7.32291
O60828	PQBP1	8	4.55848	2.9559	4.21611	4.28565	4.02597	4.90404	5.7739	5.08118	4.95152	5.89738	6.11177	6.33038	48.5722	32.5702	32.552	14.9758
O60830	TIMM17B	7	4.39141	4.92895	4.59993	4.57409	4.56924	4.74443	4.84475	5.01524	5.22374	4.9372	5.15066	5.22318	19.0766	7.048	13.2137	10.063
O60831	PRAF2	9	5.51026	5.1141	5.56184	5.47347	5.21315	5.26232	5.01551	4.81055	5.0008	5.22725	4.74684	4.6414	16.1192	9.80007	7.73884	22.646
O60832	DKC1	34	4.25671	4.09557	4.58829	4.74576	4.60947	5.00199	4.8343	5.63716	5.51917	5.57431	6.03824	5.31586	17.8224	14.0513	27.317	26.0012
O60841	EIF5B	47	5.8271	4.19098	5.52126	5.11943	5.0807	5.48055	6.86228	6.25904	5.82534	6.67404	6.9621	7.07028	49.2452	15.8723	36.4954	13.7543
O60869	EDF1	17	4.34357	2.10031	4.51929	4.18202	3.50795	4.32824	4.67309	5.01828	4.55999	5.69806	5.26593	5.82223	63.7028	27.6583	17.0697	19.1856
O60870	KIN	13	3.29708	2.80944	3.83534	3.85281	3.26161	3.73534	3.59599	3.68661	3.34778	3.92696	4.3375	4.1952	35.3118	20.4135	11.8326	14.109
O60879	DIAPH2	26	2.97727	2.55071	2.58177	2.81082	2.6418	2.51917	3.45732	3.46969	2.93277	3.49803	3.76439	4.08116	17.171	10.2173	19.8088	20.3041
O60884	DNAJA2	27	4.43324	3.43532	4.13436	3.71887	4.0943	4.1648	5.75996	5.49942	5.34698	5.30624	5.50774	5.48765	32.7068	15.8312	14.6957	7.52173
O60885	BRD4	24	4.13538	3.51209	3.79288	3.84047	3.92385	3.73231	3.82374	3.91413	3.74924	3.64487	3.96313	3.68417	21.7353	6.62458	5.73692	12.3904
O60888	CUTA	2	2.71781	2.83991	2.49223	2.37266	2.84137	2.81036	1.59901	1.783	1.4357	0.837682	1.79472	0.810555	11.9922	17.1449	12.0645	41.9811
O60890	OPHN1	8	1.83758	0.704337	2.02512	2.2264	2.1387	2.15374	2.28601	2.45001	1.86498	3.03599	2.63645	3.06307	41.7334	3.27738	19.9461	15.7114
O60906	SMPD2	12	3.46596	3.55338	3.58523	3.64806	3.11234	3.5418	3.81923	3.75294	3.73854	3.73942	3.84721	3.79686	4.24183	18.6171	3.00527	3.73301
O60911	CTSV	7	2.29014	2.23883	1.96629	2.00517	2.19373	2.27663	2.70958	2.58329	2.98495	4.29088	2.50635	1.93487	11.6601	9.46557	14.5396	88.8003
O60921	HUS1	2	3.57176	3.13054	3.03223	NA	3.70011	3.32529	3.82111	3.21763	3.82986	3.33397	3.45103	3.53163	20.7744	18.2685	22.4233	6.84221
O60925	PFDN1	12	4.12427	3.4163	3.82417	3.12547	4.02486	2.59895	4.04561	3.96395	4.19921	3.14116	3.15321	2.46613	23.999	51.1918	8.37054	24.8459
O60927	PPP1R11	6	2.8222	2.85736	2.31087	2.49131	3.05107	2.53477	3.51809	3.30378	3.66764	2.75594	2.95806	2.83936	19.7898	22.7094	12.5114	7.07845
O60930	RNASEH1	6	3.81333	2.75202	3.92862	3.72408	3.4761	4.1691	3.88403	3.37744	3.67937	3.62181	3.85881	3.93103	38.3261	24.9285	17.3049	10.9097
O60931	CTNS	1	4.76348	5.2849	5.08458	5.39173	4.97484	5.35359	5.22706	4.44651	5.07746	4.51521	4.493	4.89837	17.7857	15.202	26.3852	16.4369
O60934	NBN	19	2.29614	2.21264	2.66461	2.59618	2.49113	2.91539	2.71648	3.70819	3.24633	3.41772	4.02592	3.23714	17.2841	15.7663	33.5127	30.0994
O60942	RNGTT	23	3.49462	3.3631	3.64607	3.34087	3.51158	3.85653	4.1034	3.90579	3.83366	4.32152	4.41551	4.51358	9.83703	18.6408	9.85735	6.65776
O75027	ABCB7	30	5.63935	5.37368	5.71534	5.6924	5.42523	5.77152	5.50964	5.31718	5.61753	5.42509	5.14119	5.18495	12.0496	12.1892	10.382	10.8691
O75044	SRGAP2	25	3.33701	2.78551	2.99052	2.72039	3.15766	3.20989	4.04798	3.75105	3.69404	3.97879	3.86985	4.09119	19.6794	17.5813	13.5838	7.6705
O75051	PLXNA2	45	7.06358	7.21051	6.8225	6.97338	6.92359	7.04818	6.08102	5.8775	6.34326	5.33748	5.4106	5.54418	13.3318	4.36452	16.2925	7.33302
O75054	IGSF3	30	2.5505	NA	2.7249	NA	2.56788	NA	4.21241	4.04913	4.25273	4.18139	3.93615	3.9388	8.53777	NA	7.33082	10.0199
O75061	DNAJC6	8	3.32182	2.66002	2.68497	NA	2.93697	2.80519	2.77323	3.21654	2.93729	3.77199	3.58622	3.35216	27.5981	6.45463	15.784	14.4231
O75063	FAM20B	16	3.55608	3.36381	3.73173	3.87574	3.40298	3.86286	3.47632	3.45712	3.54853	3.70575	3.44837	3.46266	12.6929	17.57	3.3669	10.2956
O75071	EFCAB14	14	3.70695	3.61559	3.67564	3.54284	3.60411	3.85306	3.38126	3.14475	3.65554	3.54447	3.06854	3.24186	3.20229	11.6803	17.7634	16.9921
O75083	WDR1	30	8.55697	8.38587	7.15587	6.89113	8.36028	7.24176	8.27988	7.86754	8.34357	6.9364	7.34445	7.36628	43.8341	56.6054	16.9684	15.9093
O75093	SLIT1	1	6.16877	7.09012	6.01997	6.69176	6.5103	6.47714	7.20307	6.88735	7.37076	6.61491	6.24301	6.44206	43.1976	8.16786	16.5336	12.8148
O75096	LRP4	10	2.42246	2.53043	2.10167	2.57262	2.42856	2.50292	2.93577	2.96582	3.20569	3.287	2.548	2.47435	14.8963	4.98819	10.524	33.2721
O75110	ATP9A	13	3.93117	4.14199	3.54494	3.542	3.8278	3.8728	3.75944	3.79431	3.62987	4.2675	4.42143	4.57708	20.2618	11.9926	5.91696	10.7173
O75113	N4BP1	8	3.06184	NA	3.40341	NA	2.95959	3.21247	3.23924	3.2749	3.15684	3.45531	3.02175	3.4015	16.6635	12.3625	4.16443	15.5881
O75116	ROCK2	39	4.17583	2.89894	3.16861	3.30116	3.71624	3.45068	4.14476	3.72151	3.64748	4.09876	4.24606	4.31408	49.856	14.8111	19.395	7.52459
O75122	CLASP2	39	3.26099	2.59099	3.41677	3.22136	3.15953	3.58043	3.97307	4.06993	3.69063	4.60845	4.70756	4.81924	27.7718	16.341	13.2298	7.3208
O75127	PTCD1	28	3.41739	2.45171	3.72262	3.8053	3.15855	3.89527	4.14315	4.1413	4.50126	4.64339	4.27081	4.28011	40.2944	25.463	14.9099	15.2939
O75131	CPNE3	32	8.09256	5.52187	6.99526	6.22643	6.89026	6.98303	6.32142	6.09011	5.84531	5.88158	6.13868	6.16166	77.2632	26.0742	16.4088	10.4321
O75143	ATG13	8	2.78292	3.18781	3.06838	2.67849	2.55394	2.86928	3.49477	3.50749	3.13348	2.99812	3.19435	3.04357	13.996	11.1147	14.0491	7.22895
O75144	ICOSLG	3	3.10078	3.87516	3.14471	3.87253	3.34892	3.58647	5.25986	5.22227	5.41537	5.01563	3.99704	4.20902	32.1982	18.2477	7.21415	39.6011
O75146	HIP1R	28	4.11521	2.84796	3.68632	3.66518	3.44006	3.87791	2.94324	2.85532	2.41874	3.36196	3.34938	3.60926	40.7235	15.101	18.3951	10.4343
O75150	RNF40	30	2.96173	2.20095	2.99134	2.95146	2.78654	3.19921	3.17378	3.5011	2.9937	3.81333	3.89424	3.94038	27.9004	14.56	18.1865	4.43078
O75151	PHF2	2	3.1384	NA	3.05026	2.56202	2.17133	3.78866	2.71246	2.82603	2.51177	3.47245	3.06293	2.50084	4.31876	62.1918	10.852	32.4864
O75152	ZC3H11A	17	2.46828	2.60887	2.72829	2.76537	2.61993	2.96118	3.4605	3.47532	3.10923	3.72128	4.21314	3.22156	8.97913	11.9503	13.7269	33.8242
O75153	CLUH	45	4.68474	3.13702	4.09856	3.77282	4.37049	4.09678	6.39837	6.03776	5.9942	6.33202	6.30084	6.4811	49.1478	20.4501	15.9647	6.78651
O75155	CAND2	16	3.64633	2.80262	3.07102	2.51356	3.0891	3.24019	4.15435	3.67854	3.87973	3.76182	3.6436	3.40208	30.9544	24.6529	16.7039	12.4253
O75157	TSC22D2	6	2.30534	1.6204	1.5502	1.6927	1.83614	1.52644	2.70641	2.18817	2.23577	1.7654	1.68941	2.18171	30.7825	10.6853	20.8124	19.1446
O75164	KDM4A	5	3.0364	2.38472	3.18151	3.20411	3.13437	3.41039	3.1512	3.13052	2.84672	3.2041	2.9409	3.76123	26.9269	10.1447	11.3733	30.0439
O75165	DNAJC13	56	5.29875	3.82923	5.80613	5.80178	4.83337	6.10079	5.42548	5.45898	4.73885	6.82544	6.34612	6.46451	57.5602	40.1932	25.6043	17.8722
O75167	PHACTR2	7	3.46701	3.21202	2.42216	2.83499	2.77875	3.3587	3.24622	2.25123	2.38823	2.04261	2.42748	2.69901	34.0343	23.3337	40.0859	22.2766
O75170	PPP6R2	6	2.94227	NA	2.8358	3.00318	2.65446	3.38011	2.61559	2.79349	2.68105	3.11404	2.5016	2.94167	5.21624	25.0775	6.28259	20.8259
O75175	CNOT3	23	4.12292	3.29984	3.99168	3.96675	3.72483	3.93335	4.03206	4.12722	3.85489	5.24752	4.99994	5.34838	27.8487	8.85503	9.43773	12.1098
O75179	ANKRD17	39	3.85786	2.92522	3.82064	3.66574	3.37748	4.01598	3.84844	4.02807	3.79492	4.79766	4.66181	4.75431	32.1596	22.259	8.61848	4.76954
O75191	XYLB	2	2.61869	2.64639	2.80489	NA	NA	NA	4.04155	3.8544	4.02837	3.15159	3.48629	2.75711	7.08628	NA	7.0857	24.8444
O75197	LRP5	18	4.41019	4.01736	4.22937	4.12034	4.26838	4.46057	3.57128	NA	3.43254	3.4284	NA	3.4634	13.5242	11.8929	6.79499	1.71528
O75208	COQ9	13	3.74141	4.52235	3.9911	4.35111	4.05099	3.92731	4.31401	4.60475	4.94375	3.52099	3.13413	3.13148	28.5875	15.4813	21.8949	16.1626
O75223	GGCT	12	4.7148	4.91022	3.95556	3.87769	4.71121	4.15913	5.64051	4.6222	5.17925	4.55038	4.49224	4.13042	31.5173	30.3153	34.2462	15.0506
O75251	NDUFS7	7	7.10574	6.56496	7.18369	7.76047	6.76873	7.41839	6.90884	7.18175	7.27042	7.06009	7.41289	7.55185	21.706	32.6606	12.6591	16.9027
O75298	RTN2	8	5.13624	5.39908	4.81	4.70316	4.8236	4.78083	4.73888	3.41894	4.43491	3.94951	4.13173	3.03421	20.1288	4.2067	41.5751	35.7211
O75306	NDUFS2	23	6.45649	6.14386	6.63552	6.96302	6.15767	6.67497	6.32013	6.45691	6.57717	6.37188	6.7716	6.91743	16.7986	26.9399	8.88011	18.698
O75312	ZPR1	15	3.83252	3.55436	2.82182	2.482	3.84668	3.00051	4.48131	4.24009	4.55028	3.27944	3.67609	3.58382	33.0499	48.7558	10.9741	13.8793
O75317	USP12	2	2.35667	NA	NA	2.29624	0.707355	2.21575	1.67623	1.23796	2.15274	2.3699	2.01077	2.1201	NA	48.8224	31.5211	13.0192
O75319	DUSP11	5	2.15818	1.80788	2.48896	2.11316	2.46134	2.37812	2.40331	2.34342	1.98449	2.72399	3.05389	2.54819	23.3668	12.2229	14.9892	18.1694
O75323	NIPSNAP2	20	4.90704	4.64833	5.51134	5.32757	4.84998	5.30363	5.19701	5.35662	5.49782	5.40578	5.12005	4.92391	31.9396	17.5637	10.3846	16.9889
O75330	HMMR	28	2.46627	2.40782	2.72479	2.43168	2.36023	2.52054	2.77343	2.88831	2.75169	3.67401	3.7521	3.69904	12.0069	5.58139	5.15364	2.77624
O75335	PPFIA4	2	2.13095	3.27041	2.1599	1.32311	0.58279	2.97815	2.8393	3.00323	2.63787	3.09233	2.04487	2.21453	48.927	86.6618	12.5777	41.7462
O75340	PDCD6	12	7.81336	6.55336	6.72424	6.47849	7.28007	6.74899	7.28835	7.28142	7.07126	5.97214	6.00072	6.00886	51.2077	29.1371	8.33254	1.33265
O75342	ALOX12B	9	3.31912	3.90674	3.55768	3.80519	3.45155	3.43933	4.68698	3.82595	4.16153	4.24806	4.14462	3.15544	20.7536	14.9452	30.6612	36.0956
O75347	TBCA	12	4.93509	4.75963	4.04436	3.02253	5.79022	3.97077	5.0351	4.70759	4.85214	4.34357	4.07338	3.96497	29.6731	96.1317	11.4329	13.8266
O75348	ATP6V1G1	9	4.79519	4.26214	5.28214	5.0395	4.6691	5.10116	4.09327	4.1499	4.50103	3.84117	4.34009	4.37912	34.5535	15.4395	15.8746	19.4413
O75351	VPS4B	28	5.11941	4.09661	3.89194	3.53637	4.66624	3.85327	4.99553	4.75029	4.97013	4.3136	4.69153	4.82156	49.033	42.4453	9.09291	17.502
O75352	MPDU1	5	7.19844	7.72007	6.89418	7.08543	7.41471	7.04293	5.76552	5.52367	6.07696	5.45978	5.16635	5.16153	29.6522	14.6009	19.3627	12.2145
O75354	ENTPD6	17	3.81719	3.54735	3.91949	3.86475	3.84606	3.97762	4.60334	4.54989	4.79498	5.14403	4.51242	4.66546	12.9404	4.99634	9.10791	23.7851
O75356	ENTPD5	12	3.98015	4.25985	3.91427	3.78863	4.17638	4.13566	3.52119	3.58745	4.0481	3.63341	3.24668	3.34679	13.0837	14.1191	20.8232	14.2765
O75367	MACROH2A1	17	3.05121	3.98694	4.43375	4.1086	3.36323	4.03417	3.5597	5.16747	3.8509	4.09539	4.91644	2.94834	43.8092	25.9064	63.9281	61.5787
O75368	SH3BGRL	6	3.30299	3.46067	2.34393	1.55779	2.8888	2.17906	3.11711	2.8283	2.92332	1.94436	1.52103	1.53596	36.3867	45.6132	10.3533	17.3618
O75369	FLNB	59	10.0839	8.11351	9.95258	9.76569	9.39298	10.2213	10.75	10.284	10.249	10.3653	11.0324	11.3699	56.3466	28.8537	20.3177	33.0129
O75376	NCOR1	16	2.40578	1.41676	2.6024	2.4248	2.71419	2.95373	2.68485	2.7169	2.35347	2.90131	3.00126	3.08863	38.1115	18.1256	13.3617	6.47913
O75379	VAMP4	4	4.07369	3.886	3.77132	3.86037	3.91901	3.84505	4.32203	3.989	4.37626	4.15675	3.41958	4.12831	10.6948	2.72318	13.9263	26.2245
O75380	NDUFS6	7	4.19776	3.5093	4.36012	4.7544	3.81592	4.60245	2.80205	3.3436	2.9188	3.17727	4.32672	4.20907	28.5133	31.2463	20.5405	37.5641
O75381	PEX14	10	4.13082	3.7945	4.84629	5.12701	3.99384	5.42336	4.08141	3.82496	4.14824	5.34817	5.18651	5.10178	38.7062	44.3408	11.4702	8.77853
O75382	TRIM3	13	3.68054	2.97706	4.01807	3.60644	3.57196	4.16199	3.33991	3.11952	3.33849	3.84477	3.53264	3.7887	34.055	24.2244	8.55796	11.1767
O75386	TULP3	6	3.16832	3.50627	3.14526	3.56615	3.12658	3.0802	3.26395	3.50082	3.04642	3.79354	3.49377	3.48892	14.5169	19.4342	15.7567	12.4845
O75387	SLC43A1	8	4.24098	4.46363	3.93386	4.06476	4.32186	4.07372	4.19872	3.94885	4.01836	3.76765	3.38293	3.47615	18.0956	10.3898	9.08597	14.2935
O75390	CS	25	8.48161	8.50409	8.68995	8.82937	8.34205	8.83226	8.46657	8.09102	8.20392	8.90804	8.79105	8.97213	8.09091	18.3489	13.6429	6.30473
O75391	SPAG7	12	4.20026	3.24078	3.53625	2.88564	4.09636	3.64656	4.34541	4.01413	4.10759	3.77409	4.07763	4.47768	35.4542	39.3853	12.0863	24.6713
O75394	MRPL33	7	4.3034	2.89018	4.79177	4.67835	3.87338	4.68229	4.71601	4.68143	5.06106	4.90146	4.68061	4.44544	55.8967	28.8551	15.0867	15.7191
O75396	SEC22B	23	7.68138	7.91465	8.01869	8.08187	7.70882	8.20765	7.1921	7.05897	7.43396	7.31104	7.22963	7.39485	11.699	17.2135	13.3838	5.72632
O75400	PRPF40A	28	2.65782	2.38651	3.1937	3.616	2.76608	3.8493	3.26627	4.29332	3.59699	4.09039	4.51082	4.22105	29.361	35.157	37.7425	15.2511
O75410	TACC1	38	4.24942	3.88236	4.31557	4.56466	4.09109	4.67333	3.76769	3.42874	3.5929	4.29732	4.27212	4.51962	15.4289	20.1809	11.7501	9.67347
O75414	NME6	7	4.64979	4.95776	4.86474	4.80965	4.84957	4.75817	5.25416	5.03821	5.14906	5.43223	5.1232	5.15591	10.7156	3.16918	7.47251	12.1217
O75419	CDC45	10	4.18801	2.79492	3.78959	3.36201	3.55826	3.84273	3.62073	3.16453	3.59486	3.58799	3.40001	3.25378	43.7677	16.9427	16.7807	11.6761
O75420	GIGYF1	4	2.67157	NA	3.238	NA	NA	NA	3.69048	NA	3.41981	3.67692	3.48159	3.50767	27.4112	NA	13.2277	7.48938
O75427	LRCH4	19	3.26239	2.72175	3.44882	3.4896	2.92547	3.51101	3.07478	3.22224	3.00608	4.08141	3.61855	3.64092	24.5073	21.3256	7.74759	18.9189
O75431	MTX2	8	2.97492	2.966	3.55572	3.32686	3.38493	3.64086	3.85486	4.5284	3.64219	3.80229	5.14693	4.21378	24.7578	11.8895	33.7625	49.9386
O75436	VPS26A	24	6.30539	5.38888	5.80554	5.52208	5.75566	5.84687	6.55668	6.12347	6.16173	6.18986	6.31407	6.67134	31.845	11.3267	17.3146	17.8739
O75439	PMPCB	27	6.9476	6.78054	7.36206	7.19123	6.87854	7.25653	6.60127	6.31289	6.54067	6.61756	6.37068	6.34687	21.4328	13.4649	10.2585	10.6723
O75443	TECTA	2	1.97297	3.03671	2.03151	2.3195	1.73135	2.46735	2.14222	2.23284	1.99187	1.39989	1.25072	1.43552	44.8649	24.9736	8.34396	6.67716
O75446	SAP30	1	3.14828	NA	2.81868	NA	NA	2.60307	2.11925	3.72585	3.30349	2.98754	3.25078	1.90243	16.0845	NA	49.042	42.2839
O75448	MED24	10	2.37837	1.61816	2.59777	2.21592	2.55516	3.00182	2.76204	3.46463	3.44087	2.94429	3.87149	2.83691	32.1852	27.5533	25.1748	42.4889
O75449	KATNA1	7	2.76062	2.4516	2.684	2.34659	2.02765	2.72303	3.4608	3.45944	3.21919	3.61878	3.83153	3.78646	10.8652	24.186	9.35967	7.62071
O75460	ERN1	21	2.79298	3.45678	2.45733	2.82752	2.69173	3.27527	3.48561	3.19632	3.28481	3.60315	3.99316	4.26001	36.4773	22.0158	10.4459	22.2744
O75462	CRLF1	5	3.12003	3.5446	3.17369	3.23447	3.34241	3.29755	NA	NA	NA	NA	NA	NA	16.6481	3.74612	NA	NA
O75475	PSIP1	30	5.16699	4.46533	5.35541	5.1124	4.7739	5.04228	4.3911	4.53406	4.03694	4.34388	4.38327	3.77293	29.5971	11.9904	17.0682	21.9008
O75477	ERLIN1	26	4.5225	3.65778	5.37219	5.61287	4.20209	5.6099	4.28954	4.46084	4.21663	5.53489	5.23419	5.51204	56.8114	45.4429	8.81782	11.1996
O75486	SUPT3H	1	NA	NA	NA	NA	NA	NA	NA	1.98331	NA	1.84215	NA	NA	NA	NA	NA	NA
O75489	NDUFS3	23	5.46318	5.15825	5.56686	6.0243	5.18948	5.67276	5.19192	5.45669	5.65453	5.16525	5.58434	5.76545	14.2178	28.1115	15.8532	20.3975
O75494	SRSF10	11	3.24132	3.22683	4.11542	4.28622	3.166	4.37243	4.06172	4.33087	3.7935	4.54644	4.79919	4.16474	37.9637	39.3758	18.5467	21.5243
O75496	GMNN	2	3.43202	2.735	NA	2.99948	3.21733	3.05741	2.74254	NA	NA	NA	NA	NA	33.5135	7.9396	NA	NA
O75503	CLN5	9	6.28992	6.9348	5.70572	5.36685	6.24516	5.60574	3.83391	3.5872	3.63659	3.83246	3.22383	3.22472	42.0859	32.9426	9.23465	25.7693
O75508	CLDN11	4	8.31147	8.90228	8.28301	8.74029	8.30006	8.18703	5.78321	5.38287	5.82794	6.0214	5.57832	5.50487	25.6407	21.1057	16.115	20.2372
O75521	ECI2	25	5.41793	4.42672	6.14289	6.15401	5.29494	6.10026	3.99262	4.09077	4.09091	4.7724	4.33178	4.16617	54.8168	29.7248	3.88534	22.4986
O75528	TADA3	3	2.21931	1.37804	NA	1.64708	NA	2.64739	NA	2.36942	2.89063	2.32734	3.17928	2.87761	40.1029	47.1542	25.2719	28.3921
O75529	TAF5L	4	NA	NA	NA	NA	2.04824	2.96947	2.92889	2.93459	NA	3.0499	3.34767	2.46117	NA	43.6783	0.279662	29.4184
O75530	EED	18	2.94096	2.4534	3.0413	2.92539	2.90216	3.15409	3.51914	3.84962	3.31344	3.70121	3.81907	3.4054	20.4443	9.89551	19.0531	14.3099
O75531	BANF1	3	3.01355	2.52372	2.62915	2.83157	2.21285	2.4279	2.61619	3.0747	2.99012	2.20116	1.92826	2.16643	18.5247	22.3027	16.1307	9.99335
O75533	SF3B1	50	5.46242	4.937	5.24611	5.4979	5.24865	6.07022	5.90565	6.31443	6.01136	6.31763	7.12351	6.98602	17.9395	30.3234	15.1112	27.264
O75534	CSDE1	42	5.13492	3.93788	5.28881	4.94967	4.59803	5.31508	6.38969	5.93117	6.03762	7.12817	7.07328	7.28603	42.6589	24.7201	17.1828	7.77238
O75554	WBP4	10	3.63554	3.53311	3.55822	3.29401	3.70018	3.48809	3.36604	3.03034	3.12689	3.02533	3.29024	3.15847	3.72971	14.0897	12.2267	9.16928
O75558	STX11	11	4.83046	4.32396	4.39266	4.18677	4.62123	4.27478	2.81515	2.86584	3.33669	3.00648	2.84633	2.88722	19.8926	16.4644	20.8945	5.83516
O75569	PRKRA	16	3.68977	2.628	4.3257	3.84242	3.07973	4.31277	4.48193	4.24906	3.6318	4.92813	5.08177	5.32031	53.1688	40.1457	28.2643	13.8597
O75570	MTRF1	4	3.1504	2.54052	3.49354	3.47687	2.59182	3.36095	3.10519	2.91928	2.07768	3.12057	2.39441	2.57306	31.5436	29.8871	33.6988	27.4165
O75578	ITGA10	33	6.35674	6.58865	5.9146	6.02498	5.51422	6.16719	2.87377	0.796329	3.53196	3.04677	2.34883	3.21321	22.7487	22.3039	71.6907	28.9102
O75581	LRP6	16	3.57212	3.3308	3.22654	3.27759	3.52966	3.4986	2.5127	2.46908	2.70649	2.45083	2.81008	2.4603	12.5316	9.26705	8.94057	14.7186
O75582	RPS6KA5	2	4.2312	NA	3.26021	NA	3.85526	3.97024	4.0466	4.14612	4.34042	3.53771	4.10157	3.94798	45.8724	5.63254	10.5046	19.2795
O75586	MED6	1	NA	NA	NA	NA	NA	2.00262	NA	1.97945	NA	1.85774	3.06464	1.93084	NA	NA	NA	50.9726
O75592	MYCBP2	24	2.13262	2.05335	2.59116	2.79453	2.3721	2.6563	2.01936	2.40854	2.11096	3.35502	3.02623	3.0697	21.0489	14.5281	14.5041	12.7599
O75600	GCAT	12	3.54956	3.30847	4.26225	4.28392	3.585	4.17525	4.73908	4.55967	4.60253	5.21607	4.97207	4.6191	36.1875	24.0603	6.58388	20.3091
O75607	NPM3	4	4.62481	4.32818	4.47627	4.54887	4.76365	4.41406	5.40883	5.3079	5.52109	5.0195	5.29571	5.16241	10.2676	12.3615	7.40144	9.54781
O75608	LYPLA1	7	4.63668	4.98234	4.77407	4.73795	4.66736	4.60786	5.07357	4.7512	4.86082	4.48611	4.48719	4.91906	12.1851	4.52144	11.5344	18.0723
O75616	ERAL1	17	4.68506	3.60821	5.08269	4.91751	4.35876	5.14756	4.75171	4.91877	5.09884	5.22129	4.60427	4.57514	45.7748	26.3701	12.0386	26.8148
O75629	CREG1	3	2.32479	2.7497	2.03294	NA	2.57641	2.03977	2.60411	2.90934	2.96529	2.8555	1.98044	2.10819	25.3352	26.0032	12.9639	34.929
O75643	SNRNP200	51	5.60746	4.89614	5.71286	5.92557	5.56056	6.18711	5.95921	6.75487	6.21025	6.68793	6.96355	6.3715	27.8612	21.3025	29.1905	20.285
O75648	TRMU	20	3.68844	3.18398	4.21566	4.00291	3.5891	4.02316	3.36348	3.33112	3.47264	3.73553	3.50506	3.54192	35.3315	16.0827	5.19801	8.76216
O75663	TIPRL	15	4.37357	3.44617	3.193	2.91329	3.9665	3.2997	5.20786	4.86731	5.0484	4.12941	4.20072	4.04496	45.9374	37.911	11.746	5.39033
O75665	OFD1	1	10.1849	10.5927	9.86857	9.76652	10.3288	10.3983	7.97951	7.56195	8.05045	7.06689	7.00566	6.93566	25.346	22.2385	17.322	4.54358
O75674	TOM1L1	10	3.2278	2.63212	2.79578	2.60418	2.70729	2.8133	4.29542	3.73136	3.86306	3.51531	3.95026	4.11458	22.0821	7.24647	21.2517	20.4184
O75676	RPS6KA4	26	2.702	2.22662	2.97486	2.52932	2.54043	2.9277	3.99192	4.01573	3.65849	4.17996	4.28068	4.25281	25.1436	16.3652	13.2607	3.57843
O75683	SURF6	6	NA	NA	3.26562	3.12139	4.14811	4.04389	3.29031	4.03933	NA	3.60367	4.08085	2.83748	NA	34.2064	35.9087	40.4768
O75688	PPM1B	12	4.16015	3.72722	3.27774	2.53668	3.9353	3.20248	4.7934	4.23352	4.54869	3.43132	3.58104	3.62015	30.1475	47.6236	19.1305	6.78919
O75691	UTP20	33	2.5052	2.68714	2.99381	3.21117	3.03803	3.62562	2.82073	3.55319	2.91665	3.24923	3.82847	2.73634	17.4056	21.5966	29.2488	37.6158
O75694	NUP155	39	6.45322	5.23505	6.37503	6.54448	6.04284	6.9657	6.42397	6.37841	6.26637	6.71	7.27658	6.74725	39.7632	31.1932	5.55913	23.1364
O75695	RP2	20	6.10341	7.05441	5.91662	6.16483	6.50859	6.03813	5.89242	5.59017	6.11087	5.58378	5.16571	5.50063	45.4159	17.3753	17.7916	14.7172
O75716	STK16	2	4.74605	4.4168	4.55751	4.62079	4.43919	4.57464	2.98362	3.80236	4.02743	3.74583	3.19304	NA	11.5256	6.44747	34.045	26.7671
O75717	WDHD1	36	3.93864	2.63357	3.80976	3.5992	3.58532	3.53807	4.07706	4.22647	3.93188	4.71577	4.87732	4.72259	41.6353	2.20985	10.2043	6.44374
O75718	CRTAP	27	6.02864	7.08483	6.52072	6.62173	6.52392	6.47666	5.06853	4.80391	5.207	4.7755	4.38816	4.43361	36.459	5.16891	13.8629	15.2096
O75746	SLC25A12	31	6.72617	7.23206	6.55674	7.09679	7.07339	6.64968	5.66331	5.82749	5.97754	5.33794	6.40003	6.52756	25.3845	16.4969	10.8513	38.5896
O75752	B3GALNT1	10	3.60131	3.5668	3.37179	3.56033	4.0407	3.41979	4.09737	4.22528	4.61954	3.84497	3.5781	3.66186	8.37507	23.5381	19.532	9.60115
O75781	PALM	30	4.60967	6.30115	4.55812	4.97078	5.12391	5.08471	NA	-1.4384	-1.00967	-0.763127	0.771145	-1.98851	74.9412	5.44706	20.8601	89.6507
O75787	ATP6AP2	17	6.72664	7.42834	6.73696	7.0426	7.11289	6.75968	5.84254	5.80955	6.39493	5.38312	5.52331	5.89047	29.6903	12.52	24.0511	18.7194
O75791	GRAP2	1	4.44434	3.70632	3.75258	3.48351	3.78995	3.88958	4.05156	4.6389	3.68184	4.22654	4.33438	3.31432	30.5272	14.1569	34.1445	33.9822
O75792	RNASEH2A	13	4.63357	4.18894	3.90995	3.31485	4.36402	4.026	3.88508	3.60463	3.79216	3.20722	3.59228	3.6057	25.776	34.2892	9.73521	14.9208
O75794	CDC123	8	3.9371	3.55776	3.54901	3.34593	3.93688	3.6168	4.38264	4.26779	4.69498	3.54359	3.82387	4.13359	15.9715	20.5677	15.7445	20.452
O75815	BCAR3	37	2.21327	2.33376	2.62644	NA	1.89518	3.24352	4.24451	4.12319	4.12661	4.299	4.41386	4.55304	15.0862	61.6615	4.85196	8.8459
O75817	POP7	6	3.66991	1.92487	3.73449	3.48568	3.42938	3.9983	4.13331	3.92611	3.81663	4.40449	4.48334	4.45568	53.6179	22.8497	11.3096	2.76184
O75818	RPP40	7	3.62801	1.99123	3.89698	3.34506	3.4494	3.82009	4.5911	4.69007	4.17115	4.69685	5.01817	4.91069	54.9	17.9148	18.1007	11.1199
O75821	EIF3G	31	5.78719	4.7089	5.92266	5.21863	5.48009	5.99482	6.26221	5.77964	6.24778	5.96551	5.88168	6.21369	39.1872	28.2059	17.8888	12.2465
O75822	EIF3J	17	5.00971	3.62215	5.09457	4.28184	4.6229	5.0359	5.56627	4.91189	5.24212	5.10141	5.10039	5.37661	46.1023	26.2647	22.5118	11.3611
O75828	CBR3	17	4.5326	4.194	3.7593	3.54837	4.51537	3.81092	4.7238	4.22069	4.57462	3.6215	3.75402	3.59592	26.1962	36.3673	17.2473	5.96887
O75832	PSMD10	9	3.62518	3.33556	3.05982	2.89548	3.24745	3.10904	3.62483	3.12919	3.28159	2.62032	2.34816	2.42909	19.5486	12.1106	18.0584	9.84576
O75843	AP1G2	17	3.82914	2.12756	3.59005	3.48677	3.46369	3.67915	4.1701	4.05079	3.67146	4.51835	4.19322	4.29715	50.6597	8.37595	17.2472	11.7085
O75844	ZMPSTE24	20	7.30604	7.86008	6.97395	7.34947	7.45686	7.12672	6.99916	6.76217	7.15779	6.67141	6.6665	6.8779	31.7532	11.4307	13.584	8.55493
O75845	SC5D	3	4.18004	3.84301	4.57319	4.30419	4.01169	4.45121	3.11845	3.69369	3.34324	3.46172	3.31007	3.08693	25.3674	15.0888	20.4097	12.8811
O75864	PPP1R37	9	2.938	NA	2.85466	3.02576	3.34583	2.51928	3.87048	3.3131	3.45456	3.59372	3.21822	3.42788	4.08381	27.6975	20.8086	12.9174
O75874	IDH1	27	5.43006	5.07464	4.26933	3.7563	5.3222	4.1946	5.79169	5.30328	5.63053	4.498	4.79666	4.67225	37.4682	58.9585	16.714	10.296
O75879	GATB	22	4.94481	4.56639	5.07577	5.05054	4.78132	4.99275	4.78304	4.48651	4.84087	4.83404	4.38777	4.40888	17.5452	9.58303	12.6947	18.2255
O75880	SCO1	9	4.36511	3.84587	4.83089	4.4447	4.12459	4.72795	4.26159	4.1679	4.15121	4.48597	4.68033	4.74435	33.3656	20.6791	4.16777	9.12682
O75882	ATRN	36	4.78746	4.83966	4.78856	4.78723	4.70137	4.77885	3.79717	3.74822	4.0648	3.65172	3.3692	3.60093	2.0797	3.2506	12.1498	10.1482
O75884	RBBP9	6	3.11642	2.78189	2.27624	1.96849	2.75214	2.06127	3.87933	3.38539	3.31374	1.96432	2.60848	2.52117	28.1749	31.5812	22.4014	22.4573
O75886	STAM2	14	4.03223	4.51026	3.68248	3.82036	4.44936	3.8953	4.29333	3.80875	4.04181	3.59261	3.83904	4.09822	29.112	25.1104	16.7921	17.4964
O75891	ALDH1L1	3	2.13159	NA	NA	NA	2.52432	NA	2.53012	2.81734	3.14875	3.25917	2.48882	2.97923	NA	NA	21.4957	25.8446
O75896	TUSC2	3	5.87685	4.5485	4.87974	4.91567	5.22541	5.32076	5.60022	5.27992	5.73077	5.0433	4.97868	5.12478	50.8464	14.1539	15.5367	5.08773
O75907	DGAT1	3	2.91214	2.70135	3.93377	3.9298	1.55845	4.29057	3.30347	3.32721	3.28375	4.36604	4.33526	4.32172	49.1233	68.5286	1.50936	1.57863
O75909	CCNK	8	2.52372	2.77508	2.63337	3.12556	2.9348	2.80653	3.33867	3.67318	3.49286	3.58014	4.04462	4.18149	8.7746	11.2273	11.6375	20.622
O75911	DHRS3	4	3.54969	3.52784	3.82079	3.78296	3.51289	3.76143	2.77356	2.71175	3.00702	3.03548	NA	NA	11.6479	10.0814	11.0515	NA
O75915	ARL6IP5	14	5.55828	5.62135	5.81737	5.81419	5.61215	5.97565	5.31428	5.32291	5.72744	5.59742	5.10816	5.32971	9.54455	12.5112	17.0551	17.0534
O75923	DYSF	47	6.00872	5.25286	6.31497	6.21261	5.38132	6.42462	2.50408	NA	2.81922	2.10313	NA	2.19187	34.5662	34.0631	15.3848	4.34802
O75925;O75928	PIAS1	1	5.50585	5.03995	4.65545	3.49695	5.18979	4.66241	5.55997	4.1793	4.69692	4.52165	4.23627	4.02572	29.5965	51.8309	49.4468	17.406
O75934	BCAS2	7	2.67425	1.96696	3.01626	3.56044	2.64043	2.92767	2.62536	3.61791	3.57639	2.54586	2.98642	2.29911	34.3078	33.9011	33.8715	24.7099
O75935	DCTN3	8	4.63761	3.54111	4.12486	3.94923	4.05663	3.27861	3.93941	4.29828	4.30499	3.94114	3.85642	3.76091	36.917	26.6209	13.8462	6.23536
O75937	DNAJC8	26	4.36838	2.79736	4.27854	3.85641	4.0252	4.37959	4.15024	4.5362	4.33476	4.49681	4.66416	4.65971	48.3499	18.9758	13.3895	6.47959
O75940	SMNDC1	11	4.68617	3.4278	4.49136	4.28337	4.22454	4.94976	5.10906	4.95403	4.90295	5.07917	5.48103	5.63156	40.0746	29.6913	7.55345	18.9075
O75943	RAD17	3	2.75907	NA	2.41098	2.58727	3.55556	3.04495	2.26202	2.39422	2.66004	3.63163	2.84182	2.99166	16.9787	33.402	14.32	30.7196
O75947	ATP5PD	16	5.80212	5.96185	6.03193	6.12903	5.47732	6.21498	5.39267	5.55933	5.45443	5.12758	5.31395	5.21653	8.03806	25.5347	5.87983	6.46711
O75954	TSPAN9	5	5.41414	5.65404	4.72368	5.15575	5.06262	4.98346	2.263	1.7016	2.32581	1.58444	1.78303	1.54586	30.6871	5.98954	22.063	9.01123
O75955	FLOT1	35	6.45684	7.02467	6.07771	6.33053	6.60551	6.14886	5.95037	6.10363	6.4123	6.21204	6.29751	6.16871	33.5868	16.134	16.6618	4.57282
O75962	TRIO	45	3.36852	2.70959	3.322	3.1972	3.23824	3.4952	3.38931	3.72431	3.39083	4.07622	4.12696	4.32798	23.4254	11.5063	13.8487	9.42258
O75964	ATP5MG	9	8.70053	8.5051	9.06851	9.06286	8.41392	9.1312	8.36367	8.2044	8.25329	8.40493	8.42179	8.62643	20.2835	25.068	5.70942	8.74229
O75970	MPDZ	34	3.93769	3.40641	3.79743	3.87492	3.76393	3.93189	2.74542	2.85572	2.89098	3.67293	3.25567	3.22542	18.242	5.86489	5.20046	18.092
O75976	CPD	35	8.32021	8.91163	7.81336	8.04466	8.30738	8.11055	7.48692	6.92464	7.40818	6.84669	6.35612	6.49991	37.9436	9.6544	19.7856	17.9679
O76003	GLRX3	22	5.05927	4.52144	3.85525	3.34312	4.88659	3.84671	5.42158	4.90556	5.20976	3.82254	4.23022	4.34177	40.0546	56.6452	17.6248	18.0099
O76021	RSL1D1	36	5.24792	4.74929	5.23653	5.67348	5.31781	5.56141	5.36788	5.64901	5.49331	5.79586	5.86699	4.87221	18.4995	12.3079	9.80102	33.5976
O76024	WFS1	25	3.54755	2.60142	4.29647	4.14007	3.16546	4.49784	3.56144	3.36408	3.08072	4.29473	4.32933	4.24494	54.7207	42.0377	16.4459	2.93236
O76031	CLPX	34	5.65965	5.09231	5.72779	5.84414	5.36574	5.8827	5.38768	5.256	5.4553	5.73496	5.28217	5.41662	22.3768	18.7223	6.94622	16.5313
O76041	NEBL	8	4.04194	3.17789	3.03627	3.39986	3.38344	3.68148	NA	NA	NA	NA	NA	NA	40.4662	11.9697	NA	NA
O76054	SEC14L2	14	4.69421	4.00302	3.12266	2.79755	4.42621	3.1828	4.29185	3.88574	4.02834	3.09414	3.16367	2.99878	51.0753	62.798	14.5268	5.71018
O76061	STC2	6	2.82987	3.01773	3.21425	3.70414	3.52055	3.16759	4.86892	4.29736	4.19271	4.99675	4.83686	5.03952	13.313	18.2877	26.5992	7.26814
O76062	TM7SF2	4	3.91165	4.26917	4.0631	4.00103	3.16965	3.98437	2.5986	2.46145	2.22462	2.34943	2.45182	1.92115	12.5297	29.3629	12.8657	18.4758
O76071	CIAO1	15	4.42274	3.32835	3.83775	3.72815	3.87034	3.65658	4.88283	4.57982	4.55215	4.08891	4.18757	4.06202	37.7533	7.62364	13.1343	4.63019
O76081	RGS20	12	3.82074	3.7069	3.48398	3.37197	4.20036	3.08083	2.96054	2.8703	3.19602	2.79789	2.3203	2.38521	11.6375	42.4895	11.9012	18.7162
O76082	SLC22A5	3	5.52333	5.65841	5.03781	5.14859	5.06462	4.84277	3.84543	3.71437	3.90384	3.24429	3.06938	3.1031	21.2756	10.6947	6.64204	6.5298
O76094	SRP72	40	5.87112	3.8346	5.7238	5.28091	4.75251	5.87583	6.37294	6.00524	5.48447	6.48383	6.75155	6.73365	57.5034	38.65	29.7933	10.0513
O76095	JTB	3	4.61778	4.78575	4.76679	4.9402	4.57093	4.84461	4.30821	4.03763	4.39326	3.99738	3.75689	3.77978	6.26065	12.8828	12.4752	9.42276
O94760	DDAH1	23	4.51367	4.55734	4.11155	3.76583	4.60355	4.17624	3.92557	3.72949	4.20574	3.34977	3.3109	3.1381	16.1547	28.8151	16.7678	7.65028
O94761	RECQL4	7	2.88052	NA	NA	2.36866	NA	2.56997	2.86891	3.2564	3.01562	3.56533	3.23651	3.22913	NA	9.85088	13.7416	13.7765
O94763	URI1	19	2.91703	NA	2.89981	2.80375	2.32588	2.65007	3.23364	3.14759	2.87333	3.62807	3.84254	4.13238	0.843911	16.3761	12.6345	17.6982
O94766	B3GAT3	12	4.38697	4.1148	4.76811	4.86075	4.45192	5.13285	3.65694	3.82583	3.70668	4.48747	4.46841	4.45319	23.0114	23.0461	6.07954	1.19149
O94768	STK17B	3	3.63168	2.60206	3.03019	2.91067	3.12215	2.64889	3.26444	3.06998	3.0273	3.17806	NA	2.3261	36.2767	16.2362	8.94445	40.5844
O94776	MTA2	34	4.78266	3.90483	4.77907	4.85098	4.72781	5.01146	4.92267	5.4807	5.10126	5.84584	6.01073	5.50303	30.9773	9.90979	20.285	17.3556
O94788	ALDH1A2	2	6.65378	6.87592	6.37495	6.62742	6.30502	7.09181	7.57077	6.66623	6.75684	7.28974	6.73871	7.27501	17.1653	27.7961	37.0197	20.2548
O94804	STK10	28	3.50282	2.97675	3.29397	2.7262	3.26479	2.89738	4.24198	3.99152	3.55926	3.78999	4.26183	4.37328	17.9473	19.5806	23.0461	20.1935
O94806	PRKD3	6	3.29124	2.3187	3.02703	2.74355	3.22245	2.9183	4.15935	3.52647	3.25376	4.17661	3.79472	3.73488	31.9282	17.0952	33.5299	17.2692
O94808	GFPT2	37	3.21851	1.99635	2.59361	2.89466	2.96056	2.27987	5.43699	5.01201	4.55886	5.12367	5.058	5.19804	41.6251	23.9013	29.9491	4.86254
O94811	TPPP	6	3.56964	NA	4.06917	4.35265	NA	NA	4.35192	4.10684	3.51401	4.37655	4.74209	4.79547	24.2419	NA	27.882	15.0717
O94822	LTN1	40	3.47767	2.67991	3.73104	3.68585	3.39887	3.75266	4.07101	4.00886	3.61807	4.31822	4.47739	4.68118	34.2157	12.5762	16.1734	12.6817
O94826	TOMM70	35	6.26755	5.00165	6.08749	5.94146	5.6758	6.20385	6.40878	6.23728	6.53414	6.32928	6.56912	6.7466	40.3325	18.2145	10.2342	14.3243
O94827	PLEKHG5	1	1.2854	NA	NA	NA	NA	NA	2.58959	2.59429	1.8083	1.96508	2.84768	3.13271	NA	NA	28.1264	37.4891
O94829	IPO13	7	3.14925	2.57008	2.54788	2.84994	3.00131	2.34232	2.89103	2.7724	2.75703	2.32683	NA	NA	24.9848	22.4499	5.15187	NA
O94830	DDHD2	10	3.66938	3.06438	3.16557	3.10182	3.24892	3.23855	3.67167	3.6589	3.59685	3.14701	3.06345	3.12946	23.5548	5.59568	2.75413	3.03119
O94832	MYO1D	27	3.40653	3.98509	3.59828	3.74809	3.38057	3.67023	2.95298	2.98928	2.52697	2.85927	3.51061	3.5393	20.9564	12.9627	16.8422	24.3666
O94842	TOX4	6	2.68654	1.22806	2.75515	2.37635	2.43988	2.79728	2.9736	2.96782	2.69005	2.85899	3.48804	3.13904	47.5138	16.3119	10.848	21.9681
O94851	MICAL2	38	4.61715	3.45287	5.59292	5.67094	4.26953	5.92512	4.48936	4.86425	4.47157	4.97286	5.2536	5.35376	67.6441	49.6402	15.9813	13.2638
O94854	KIAA0754	7	3.07121	2.33899	2.80373	2.55914	NA	3.19059	3.27805	2.99517	2.73465	3.86532	4.101	4.34118	24.6328	30.4644	18.8266	16.4493
O94855	SEC24D	33	5.68156	4.30996	4.57998	4.47531	4.98348	4.73465	4.63139	4.23813	4.18978	4.47482	4.70012	4.79795	54.0324	17.5136	17.4805	11.2286
O94874	UFL1	39	6.05206	4.79212	6.43713	6.2805	5.67455	6.55347	6.34192	6.16171	6.12782	7.1452	6.92255	7.0612	49.7117	29.1439	8.13442	7.71578
O94875	SORBS2	24	3.34641	2.87364	3.63857	3.86083	3.31757	4.17173	2.6353	NA	NA	2.84365	3.42207	NA	25.7156	28.4901	NA	27.9759
O94876	TMCC1	6	2.84888	1.72398	3.27936	3.43266	2.4486	3.41508	2.7437	3.05701	1.9199	3.36577	3.1522	3.14298	47.9022	33.9331	36.6867	8.94436
O94880	PHF14	7	2.83761	1.51447	2.90959	3.47329	2.92899	3.05329	2.89739	4.19709	3.30574	3.45991	3.82717	2.82771	44.3457	20.5313	48.0579	33.0039
O94886	TMEM63A	12	5.08949	5.17283	4.98972	5.27546	4.92788	5.12844	4.57645	4.19013	4.32678	4.25284	4.21577	4.33634	6.33363	11.9609	13.7991	4.31177
O94887	FARP2	15	4.17032	4.31529	4.46589	4.56346	4.04265	4.52479	3.92668	3.73925	3.88295	4.33182	4.12307	4.1561	10.2409	18.8539	6.68841	7.92762
O94888	UBXN7	17	4.95991	4.22119	4.72854	4.15877	4.88254	4.71518	4.94871	4.43693	4.58252	3.98684	4.00425	3.95917	24.7993	24.476	18.8257	1.57307
O94889	KLHL18	2	2.66401	NA	NA	NA	NA	NA	2.35259	2.23898	2.21197	2.50165	NA	1.32714	NA	NA	5.23629	54.5841
O94900	TOX	2	4.06791	3.4673	4.10919	3.86836	3.55447	3.62811	3.85939	4.19557	4.06301	4.12333	4.15876	4.10528	22.9301	11.6451	11.5754	1.89098
O94901	SUN1	16	2.85015	2.51812	3.48096	3.37034	2.78143	3.3236	3.18071	4.03146	3.15728	3.75527	3.94708	2.80538	34.9805	21.0774	37.1171	36.9195
O94903	PLPBP	13	5.49186	5.03115	4.86227	4.80594	5.38104	5.00935	5.21911	4.78132	5.09707	4.57764	4.74337	4.82912	23.4386	20.6607	15.1273	8.73499
O94905	ERLIN2	30	4.67686	3.77756	5.50408	5.62395	4.36947	5.7249	4.22226	4.20174	4.04958	5.34343	5.24319	5.31911	56.6858	43.1186	6.41731	3.59444
O94906	PRPF6	44	4.12147	3.45996	4.32869	4.6932	3.91747	5.11748	4.58969	5.34954	4.96623	5.23387	5.90487	5.32979	28.8822	38.9105	26.1389	26.5407
O94911	ABCA8	11	3.55124	3.40382	2.77541	2.63551	3.32678	2.82296	2.16285	NA	3.35471	1.56357	2.38156	NA	26.2487	25.7681	55.3064	39.0515
O94913	PCF11	14	2.73224	3.55557	2.73513	2.65418	2.36917	3.07749	2.76113	3.3249	2.92038	3.63141	4.00078	3.80221	35.2926	25.077	20.8034	12.8479
O94915	FRYL	34	2.36727	2.61197	2.41699	2.35465	2.18942	2.28676	2.66244	2.89974	2.35351	3.70876	3.42791	3.45433	9.14722	5.72529	18.6686	11.0505
O94916	NFAT5	12	2.51078	2.16985	2.53122	2.04314	1.83019	1.68849	2.65663	2.87297	2.58267	2.86272	3.47303	3.50541	13.464	12.4982	10.6712	23.0812
O94919	ENDOD1	23	5.71937	6.00787	5.69092	5.71521	5.84444	5.81439	4.41925	4.38698	4.82848	3.96393	3.57062	3.63858	12.5365	4.63657	17.7916	15.0596
O94923	GLCE	15	4.11048	3.92408	4.46627	4.71139	4.15674	4.92997	3.16242	3.10865	2.95481	3.48584	3.5935	3.65249	19.5283	25.8957	7.34577	5.80685
O94925	GLS	24	7.67578	8.39137	8.16248	8.16629	8.16147	8.17763	7.88908	7.79809	8.27292	7.54666	7.40489	7.61804	24.0686	0.575635	18.1296	7.42716
O94927	HAUS5	14	3.16461	2.74386	3.04222	3.10764	3.21177	2.86314	3.3117	3.68471	3.40378	4.2585	4.13055	4.20893	14.5335	12.0987	13.8236	4.44865
O94929	ABLIM3	17	3.23202	3.30372	3.92342	3.88045	3.47282	4.08627	3.90661	NA	3.00993	3.05647	2.83317	2.5472	27.9251	20.7959	42.5867	17.4365
O94952	FBXO21	3	3.51089	2.27215	3.37936	2.11288	3.04394	3.08585	2.19598	1.96975	2.35715	2.58899	NA	NA	39.8808	33.2941	13.3086	NA
O94955	RHOBTB3	8	3.57221	2.94409	3.68116	3.28575	3.3871	3.56909	NA	NA	2.09078	2.13705	NA	2.48802	25.2958	10.0718	NA	17.1177
O94956	SLCO2B1	14	0.749102	2.4027	3.89159	4.51452	NA	3.99293	2.50251	NA	NA	6.11537	6.01897	6.11153	93.5434	25.2899	NA	3.74145
O94964	SOGA1	14	2.87958	3.11331	2.75686	2.49036	2.60995	3.25824	2.8241	3.36837	2.92744	3.55081	3.32867	3.20261	12.7545	30.3419	20.8891	12.3911
O94966	USP19	15	3.98022	3.0618	3.69212	3.52669	3.80272	3.72803	4.15418	3.93316	3.82744	3.63331	3.5684	3.95727	30.3497	9.68498	11.7523	14.9244
O94967	WDR47	19	2.24557	NA	2.28625	2.13401	2.02511	2.14201	3.07923	3.34436	3.09772	3.28578	3.46291	3.66779	1.99392	4.46698	10.5398	13.2851
O94973	AP2A2	31	4.99153	4.09125	5.32324	5.19734	4.52983	5.41431	4.9981	5.08563	4.77751	5.82321	5.67074	5.6491	39.3169	29.3394	10.7536	6.69059
O94979	SEC31A	41	6.23489	4.14535	4.32897	4.15174	5.38208	4.63853	5.88193	5.53293	5.3456	5.53874	5.82847	5.99242	86.4535	43.6749	19.2766	15.5381
O94985	CLSTN1	26	4.4022	4.54407	4.2961	4.24796	4.38379	4.49363	3.15763	2.9854	3.1535	3.23896	3.20214	3.53198	8.6683	8.48421	6.6728	12.9254
O94989	ARHGEF15	10	2.8722	3.09197	3.40915	3.42517	3.06621	3.73649	3.32949	3.38951	3.44983	3.26327	3.21812	3.45756	18.9335	22.9062	4.16993	9.0003
O94992	HEXIM1	7	3.05697	NA	3.18986	3.35361	2.99661	2.70777	2.64639	3.56672	3.04263	3.9581	3.17523	3.17662	6.50904	22.5407	32.2595	33.513
O95059	RPP14	6	2.68667	NA	2.87759	2.57896	2.85487	2.70942	2.98828	3.48285	2.84178	3.66137	3.82603	3.83619	9.34409	9.58089	24.3028	6.66499
O95067	CCNB2	11	3.62982	2.93286	3.9462	3.8305	3.32368	3.86715	3.70936	3.73187	3.62976	3.79867	4.24821	4.10188	33.1941	19.6651	3.68578	15.4327
O95070	YIF1A	9	4.00687	4.44444	4.18729	4.36315	4.23278	4.302	3.04711	3.10419	3.12047	3.15091	3.07238	3.17181	15.3951	4.51376	2.65356	3.60167
O95071	UBR5	46	4.02486	2.06571	3.74645	3.98574	3.38671	3.68166	3.91863	4.19335	3.82006	4.93272	4.42027	4.58304	55.9526	20.6828	13.7424	18.6138
O95081	AGFG2	11	3.24109	2.70106	2.43685	2.24018	3.20961	2.46457	2.5701	1.91734	2.2712	2.20723	2.16835	2.60641	29.3467	37.1902	22.2947	17.512
O95084	PRSS23	4	3.10544	2.7539	3.27132	3.78931	3.15014	3.65897	NA	NA	2.09276	1.4119	NA	NA	17.6799	21.9239	NA	NA
O95104	SCAF4	9	2.58544	2.24361	2.91338	3.10577	2.6615	2.95603	3.13568	3.46733	3.30246	3.30668	3.7773	3.60708	23.0045	15.244	11.4717	16.1011
O95139	NDUFB6	10	4.22926	3.73357	4.38871	4.77902	3.8754	4.32216	2.55305	3.09571	2.98458	2.60229	3.5958	3.57439	22.2831	30.9922	18.8155	34.1566
O95140	MFN2	37	5.86804	4.69497	6.03209	5.99599	5.36241	6.24132	5.46276	5.48223	5.83611	5.59982	5.57922	5.559	42.2553	29.1332	15.1172	1.4149
O95149	SNUPN	7	2.77436	2.44012	2.09807	NA	2.28002	2.12731	2.95611	3.01495	3.05679	3.05989	2.81378	2.73434	23.2484	7.47797	3.49511	12.0425
O95155	UBE4B	30	3.82515	2.50577	3.36674	2.89956	3.19824	3.55348	3.80156	3.20924	3.25456	3.14333	3.14242	3.29082	42.2923	22.7621	24.0995	6.0182
O95159	ZFPL1	8	4.43515	4.09164	4.8021	4.63975	3.9279	4.82282	4.21736	4.1897	4.15421	4.69502	4.73415	4.7144	24.5392	29.7664	2.19136	1.35624
O95163	ELP1	42	3.69868	2.68532	3.28841	2.85656	3.44915	3.27172	5.10319	4.92406	4.83946	4.85543	4.89504	5.16624	33.6745	20.1558	9.46658	12.0707
O95164	UBL3	5	5.00853	5.85518	4.84169	5.17883	5.39959	4.92672	2.4914	3.07417	3.11879	2.47416	NA	NA	40.2904	16.2575	22.4016	NA
O95166	GABARAP	3	4.93863	4.34592	5.05354	5.20453	5.19007	4.87401	4.30674	5.1262	4.96557	4.32223	4.18351	3.95611	24.2912	12.434	27.5469	12.5944
O95167	NDUFA3	1	5.04745	4.32219	4.67515	5.5541	4.74304	4.9395	NA	NA	NA	NA	NA	4.478	25.0238	30.7818	NA	NA
O95168	NDUFB4	7	5.84016	5.3195	6.41406	6.80316	5.61931	6.65398	3.98628	5.256	4.40461	4.31161	6.40756	6.3982	37.6087	38.2913	46.576	59.3206
O95169	NDUFB8	3	3.18586	3.03845	3.43985	4.25083	2.99644	3.74466	NA	3.24854	2.95835	NA	2.149	2.74674	14.2866	41.0357	14.1756	28.8847
O95182	NDUFA7	14	3.95198	3.42687	4.45852	5.17343	3.71875	4.63884	2.78997	3.26054	2.91215	2.87492	4.5925	4.57579	35.0882	46.363	17.447	52.1499
O95183	VAMP5	8	4.59099	5.48305	4.50116	5.07359	4.47177	4.46384	4.64525	NA	NA	NA	NA	NA	40.5033	25.6638	NA	NA
O95197	RTN3	25	4.95447	5.11966	4.86349	5.18872	4.99504	4.91834	4.3791	4.37028	4.63363	4.16191	3.7727	3.82223	9.1029	9.82536	10.6563	15.2136
O95202	LETM1	34	7.35377	6.61543	7.02785	7.1428	6.8625	7.28672	7.40819	6.88894	7.34547	7.2218	7.1576	7.25637	25.0654	14.5735	18.4868	3.45627
O95208	EPN2	14	4.65031	5.20671	4.30781	4.53414	4.72759	4.90353	4.33081	3.7591	3.85849	4.38379	4.38846	4.4909	32.1309	12.7423	22.1442	4.24546
O95210	STBD1	15	4.29967	4.43503	4.45795	4.11331	4.32506	4.35115	4.56007	4.53335	4.6163	4.54693	4.43885	4.42559	5.83222	8.8046	2.94872	4.67074
O95214	LEPROTL1	1	4.10391	3.95714	3.85965	4.14041	2.72301	3.792	3.41315	3.1873	3.45799	4.04731	3.54363	2.96668	8.58601	44.1575	9.78049	36.389
O95218	ZRANB2	13	5.06383	4.21051	4.90308	4.905	4.73683	4.96935	5.26127	4.71721	4.8683	4.40252	4.48276	4.32254	28.599	8.17667	20.0972	5.55102
O95219	SNX4	28	4.32069	4.5057	4.05453	4.41007	4.53262	4.2494	5.04391	4.37084	4.74595	4.71136	4.30359	4.61711	15.4552	9.76885	22.9146	14.2573
O95229	ZWINT	5	3.62248	3.22335	3.5482	3.31805	3.89915	3.54011	3.67698	3.1482	3.88346	4.08943	3.48539	3.07122	14.1289	20.6775	24.7164	36.0134
O95232	LUC7L3	18	3.8087	2.96342	4.00225	3.86813	3.57753	4.13995	4.12941	4.35245	3.88802	4.00238	4.38487	4.32581	33.9958	19.3413	15.9976	13.6969
O95235	KIF20A	12	2.10364	1.75616	2.69049	2.19091	2.0755	2.94998	1.85254	2.15033	1.96937	2.09998	2.1693	2.10954	33.5341	35.1563	10.498	2.62182
O95236	APOL3	13	5.14289	5.16148	4.13335	4.24182	4.87841	4.28109	4.14249	3.62545	3.68821	4.17602	2.40668	1.5591	35.1911	26.1766	20.4627	92.7692
O95239	KIF4A	35	3.02996	2.35283	3.4131	3.17662	2.892	3.36647	3.04518	3.56397	3.21847	3.64453	3.66585	2.9245	34.8163	16.2305	18.7363	26.4609
O95243	MBD4	1	2.3245	NA	3.66345	NA	2.75304	4.13738	3.75783	NA	3.84445	NA	3.60332	3.09214	61.2885	63.0829	4.24458	24.7955
O95248	SBF1	16	2.90003	2.06275	2.79449	2.64827	3.1174	2.90646	2.71633	2.93422	2.76393	3.40544	3.1862	3.23117	28.5024	16.1007	8.07968	8.17325
O95249	GOSR1	21	4.92098	4.24936	5.10805	5.31481	4.66757	5.23508	4.56204	4.62884	4.53849	5.02277	4.97643	5.01794	28.6406	22.6389	3.27021	1.7569
O95251	KAT7	9	2.81794	1.86212	3.03056	2.87499	2.82333	3.24497	3.0515	3.07748	3.01047	3.12904	3.49448	3.30631	37.5884	16.5602	2.33566	12.6656
O95258	SLC25A14	12	4.58654	5.26238	4.47557	4.75386	5.02157	4.54799	3.36549	3.36389	3.35967	3.06913	3.19841	3.32659	31.3513	16.5759	0.208496	8.91223
O95260	ATE1	5	2.74961	2.15647	2.86103	2.18488	2.31738	2.5113	2.9201	2.00663	3.03574	2.48364	2.28351	2.58929	24.2206	11.479	34.1796	10.5796
O95292	VAPB	21	5.85836	5.63742	5.89712	6.0029	5.54957	6.38716	6.09778	5.63876	5.85996	6.55663	6.66836	6.77086	9.44799	28.4233	15.9071	7.41001
O95295	SNAPIN	2	1.49803	1.06105	2.18732	2.49095	0.763626	1.65895	1.81441	2.07053	3.24104	1.32847	1.63245	2.14605	40.1511	56.785	56.7575	29.3107
O95297	MPZL1	12	6.72285	7.29782	6.44112	6.72009	6.80482	6.81144	5.8234	5.50346	6.10234	5.22958	5.48001	5.85967	31.2916	3.49465	20.5159	22.3259
O95298	NDUFC2	8	4.70725	4.65994	4.88615	5.60118	4.38929	5.27996	3.4259	3.7389	3.33406	3.1837	4.71208	4.67193	8.42385	38.7499	15.1549	47.8006
O95299	NDUFA10	20	4.80673	4.48812	4.79832	5.321	4.59794	5.03502	3.70772	3.93117	3.84177	3.39203	4.73517	4.85212	12.0991	24.404	7.73037	45.5737
O95302	FKBP9	32	6.11609	7.1585	6.47966	6.65164	6.49828	6.75548	5.34877	5.05373	5.62657	5.36078	4.44622	4.40123	37.834	8.8842	19.7007	40.4778
O95319	CELF2	10	NA	NA	NA	NA	3.0776	NA	4.47193	4.45399	4.73178	4.10278	4.2216	4.22426	NA	NA	11.0838	4.74066
O95336	PGLS	8	5.13845	5.3169	4.3293	4.46636	4.99467	4.57972	4.01957	3.94395	4.06441	3.37	3.26509	2.77274	32.5644	20.0318	4.19697	20.7197
O95340	PAPSS2	32	5.7304	3.95319	4.63769	4.18689	5.04975	4.76158	4.73636	4.20187	3.97421	3.16376	3.96606	4.16421	62.803	28.6852	28.1396	32.8611
O95342	ABCB11	1	3.68048	2.46946	2.65349	1.70862	2.91016	3.12201	NA	NA	NA	NA	NA	NA	48.7406	43.9979	NA	NA
O95347	SMC2	50	5.25366	3.83354	4.86687	4.86731	4.7324	5.24648	6.25479	6.22377	5.70829	6.43826	6.88307	7.10933	44.3831	19.0813	19.8504	22.6512
O95352	ATG7	27	4.04869	2.5438	3.01193	2.78381	3.48034	2.99678	4.59607	4.3496	4.22855	3.91224	4.06705	4.22373	55.7133	25.5857	13.218	10.7834
O95359	TACC2	12	2.61476	NA	2.5784	2.14998	2.34366	2.47032	2.96727	2.92552	3.13715	3.20997	3.07198	3.15655	1.78214	11.0381	7.90973	4.79577
O95363	FARS2	19	4.01442	3.52806	4.49533	4.29495	3.8395	4.34731	4.02545	3.58447	3.76999	3.95861	3.64976	3.83331	33.0312	18.2182	15.4829	10.6448
O95365	ZBTB7A	1	0.453915	NA	NA	NA	NA	2.34219	1.95771	NA	NA	2.21716	1.93954	2.28551	NA	NA	NA	12.2779
O95372	LYPLA2	4	4.41265	4.4585	4.14157	4.09315	4.42919	4.11329	5.05157	4.7775	4.83546	3.9011	4.04862	3.87831	11.4738	13.5094	10.2332	6.51461
O95373	IPO7	35	6.0684	5.20158	5.29393	4.70843	5.81888	4.95924	6.67587	6.25678	6.52678	5.69701	5.52996	5.56562	35.2959	42.8856	14.3874	6.18246
O95376	ARIH2	12	3.00521	1.8485	2.36595	1.46092	2.5059	1.76989	3.71508	3.70779	3.68547	2.94427	3.05504	3.02346	40.1502	38.904	1.0668	3.92428
O95379	TNFAIP8	3	3.69471	3.22083	2.93541	2.6606	3.64481	2.92928	3.17008	3.01275	3.09685	3.00127	2.59743	2.28855	27.1572	37.0036	5.44455	24.9757
O95391	SLU7	6	3.00456	3.02722	3.18138	2.88572	2.90959	3.47089	3.56657	3.51584	3.20889	3.69679	4.45512	4.4915	6.78473	24.2351	12.9001	27.9441
O95394	PGM3	28	4.51529	3.97826	3.54025	3.35519	4.24301	3.60019	4.16547	3.63867	3.90276	3.18349	3.2829	3.43722	33.9186	33.2465	18.1776	8.93499
O95396	MOCS3	6	1.859	1.45041	1.58203	NA	1.77527	1.38413	2.31618	2.61195	2.35976	1.88642	1.45975	1.84481	14.7561	19.0545	11.3688	15.5029
O95400	CD2BP2	9	3.71366	2.62236	3.63148	3.71031	3.50955	4.43355	3.48989	3.94519	3.77759	3.65444	4.94023	4.44847	36.2528	35.6461	15.5891	41.712
O95405	ZFYVE9	1	0.861606	NA	1.02444	2.0067	NA	0.905516	NA	0.820887	NA	1.11711	NA	NA	7.9724	51.4958	NA	NA
O95406	CNIH1	1	2.05441	3.7043	3.07134	1.77497	NA	1.68221	1.19203	1.73809	1.94493	1.36821	NA	1.21967	52.0652	4.54498	25.2752	7.27406
O95407	TNFRSF6B	4	2.39016	2.69068	2.4323	3.31147	2.04163	3.03425	NA	NA	NA	NA	NA	NA	11.5932	40.241	NA	NA
O95415	BRI3	3	4.78382	5.18435	5.13433	5.50366	5.20747	4.9012	4.24092	4.8228	5.14897	4.12133	4.57624	4.76415	14.4557	20.7322	30.1527	21.7791
O95425	SVIL	51	3.12109	3.82642	3.20448	3.29484	3.04192	3.33789	4.35912	4.5097	4.06524	5.2671	5.14433	4.95654	28.3029	10.7379	15.2485	10.7058
O95427	PIGN	5	3.7354	4.03611	4.13478	4.14363	3.51133	4.30655	3.28303	3.17687	3.06553	3.84071	3.71216	3.22519	13.9276	26.7736	7.52638	21.1492
O95429	BAG4	3	2.53398	1.28771	2.2763	2.13332	2.15572	2.56958	2.32457	1.44127	1.9499	2.0646	1.90815	2.64915	39.6186	17.7658	29.6885	28.4577
O95433	AHSA1	30	5.05392	4.60571	3.96606	3.41934	5.1009	3.80104	5.68377	5.30777	5.616	4.36314	4.31971	4.28384	36.0498	65.1559	13.3669	2.75582
O95445	APOM	3	3.37347	3.94456	3.06037	3.55005	3.74277	3.66816	3.68126	3.49739	3.40667	2.85971	3.20171	3.47217	31.9597	6.68206	9.83305	20.8966
O95453	PARN	13	3.8064	2.91748	3.84696	3.69232	3.69617	4.0118	3.39528	3.96607	3.60786	3.51806	4.259	3.58426	32.023	13.1377	20.372	30.2352
O95456	PSMG1	18	3.82556	2.70352	2.933	2.35375	3.28753	2.81788	4.14123	3.72093	3.7227	3.32867	3.66323	3.6654	43.8299	31.9757	17.5098	12.8751
O95466	FMNL1	5	3.69485	2.7725	3.75164	3.60352	3.25816	3.62881	2.9627	NA	2.88273	2.82596	2.15052	3.08518	33.2981	13.7252	3.91841	30.8066
O95470	SGPL1	32	4.47362	3.28624	5.48902	5.423	4.08768	5.76315	5.29783	5.16855	4.60275	6.3052	6.40977	6.5045	69.5504	50.2135	23.7708	6.89419
O95471	CLDN7	2	2.75396	2.31018	2.57172	2.1116	2.26999	2.62074	NA	NA	NA	NA	NA	NA	15.2073	18.5357	NA	NA
O95476	CTDNEP1	8	3.60155	3.32972	3.90407	4.02042	3.10443	3.87193	4.16113	3.96638	3.95075	4.64538	4.20448	4.61519	19.9204	30.5902	8.30194	16.1731
O95477	ABCA1	6	2.96151	3.09698	2.82059	2.48201	3.3679	2.84748	3.25318	2.90819	2.9368	2.96823	2.99557	2.96316	9.55951	31.2699	13.7242	1.21204
O95478	NSA2	10	2.65222	2.79151	3.36411	3.45809	2.35648	3.39769	3.28021	4.57801	3.62205	4.16283	4.4073	3.25522	27.5044	36.7643	49.2923	37.0709
O95479	H6PD	26	4.29224	4.79612	4.42053	4.17916	4.30252	4.55754	2.94201	2.88326	NA	2.83774	1.73262	2.47528	18.7533	13.63	2.87902	35.963
O95486	SEC24A	24	4.14645	3.4251	3.68666	3.67801	3.89897	3.77791	4.66212	4.46554	4.47438	4.53847	4.62352	4.94292	25.9155	7.69206	7.85801	15.246
O95487	SEC24B	29	3.81647	3.01058	4.24815	3.98951	3.38251	4.32184	4.00859	4.01393	3.82941	4.56635	4.71449	4.92371	39.9617	31.0974	7.12126	12.5496
O95490	ADGRL2	27	4.93695	4.53339	4.66627	4.57236	4.762	4.74613	2.09149	2.14439	1.9681	3.20133	2.75041	2.75684	14.5364	7.13655	6.1957	18.7368
O95551	TDP2	8	3.22482	2.82839	2.80205	2.84768	2.82339	2.65405	3.77728	3.36834	3.57378	3.43313	3.28272	3.18855	17.103	7.16041	14.1326	8.62376
O95562	SFT2D2	3	5.3107	5.98302	5.05766	5.5167	5.03937	5.30393	4.6648	4.24003	4.81376	4.23373	4.29331	4.47662	34.7302	16.3719	19.6313	8.93227
O95563	MPC2	7	5.18373	5.93821	5.40251	5.31645	5.50207	5.24791	4.53453	4.41631	4.76719	4.15084	4.44627	4.54013	27.9566	9.27188	12.581	13.6059
O95571	ETHE1	17	5.89954	5.78535	6.64779	6.58884	5.87691	6.6311	6.85879	6.46422	6.58622	6.93274	6.9162	6.75346	34.6455	26.5807	14.3041	6.73053
O95573	ACSL3	33	7.71802	6.6633	8.25153	8.23807	7.28622	8.4373	6.85688	6.73068	6.70314	7.47334	7.3929	7.38306	49.5212	37.1521	5.7609	3.46481
O95602	POLR1A	42	3.64758	2.5964	3.27824	3.4602	3.71594	3.62811	4.16508	4.25083	4.30527	4.5981	4.5227	4.06083	34.4848	8.87765	4.87124	18.9643
O95619	YEATS4	2	2.67894	NA	3.19798	3.64133	2.3993	3.63159	3.15964	3.70814	3.19754	3.33623	3.66612	2.72049	25.1688	41.1417	22.3305	31.2721
O95628	CNOT4	12	3.42903	2.29662	3.571	3.00164	2.77287	2.93014	3.91559	3.96136	3.78957	3.97292	3.81953	3.98884	40.7538	7.99149	6.08526	6.35896
O95630	STAMBP	14	3.95	2.84929	3.52909	2.71005	3.77041	3.41822	4.17488	3.93389	3.7561	4.00044	4.39411	4.14368	36.188	34.6628	14.6861	14.0221
O95633	FSTL3	2	3.03277	2.21737	2.78081	3.30078	2.2103	2.96661	2.46164	1.8855	2.36822	2.58559	3.12942	2.84516	27.1906	35.4422	20.1096	18.85
O95639	CPSF4	9	2.83935	3.41614	2.75871	2.7681	3.07223	3.00618	2.67717	2.93098	2.82089	3.10794	3.7565	2.3631	26.2462	10.7809	8.7625	46.2414
O95671	ASMTL	19	3.99628	2.88161	3.50335	2.93832	3.62887	3.29306	3.08839	2.76079	2.71158	3.01678	2.48863	2.33578	37.1979	23.6891	14.6914	25.9157
O95674	CDS2	11	3.78788	4.0437	3.73249	3.91375	3.91113	4.25102	4.78574	4.20486	4.74728	4.49556	4.09766	4.21402	11.8165	14.0344	20.9179	14.5132
O95684	CEP43	9	2.01069	0.462854	NA	NA	1.47606	NA	3.44066	2.95004	3.06536	2.56588	2.62553	2.90359	69.3371	NA	18.3977	12.856
O95696	BRD1	3	2.18087	0.912815	1.3887	1.33755	1.97442	2.73819	2.69295	2.28838	1.7564	2.21873	2.64393	2.30235	45.4497	48.1754	31.447	16.1456
O95707	POP4	7	3.85586	1.93841	3.62863	3.69911	3.42473	3.98439	4.33759	4.46731	3.94269	4.64269	4.92139	4.96369	55.1191	19.343	18.0725	11.6686
O95714	HERC2	46	3.13314	3.49943	3.48206	3.22184	2.78455	3.53492	3.13795	3.30826	3.17249	4.32469	3.91546	3.86514	13.6924	25.3597	6.3307	18.2157
O95716	RAB3D	18	7.3831	7.92684	7.0746	7.47791	7.37122	7.30356	6.82125	6.559	7.0531	6.39547	5.85529	5.8348	30.6896	6.12987	16.9834	23.2293
O95721	SNAP29	23	5.01693	5.52563	4.26171	4.51891	5.40867	4.39303	4.94842	4.77474	5.30167	4.21038	4.16523	4.17545	41.3084	41.2442	19.0662	1.64733
O95747	OXSR1	19	5.05528	4.27936	3.61133	3.49466	4.63252	3.9218	4.79392	4.21546	4.6974	4.47154	4.45377	4.56386	49.4096	40.8017	20.1593	4.13922
O95749	GGPS1	5	3.53672	3.14206	3.00599	3.15766	3.44878	2.93514	3.93998	3.65861	3.85174	3.29316	3.45598	2.89148	19.7656	17.9898	9.79122	19.2658
O95757	HSPA4L	38	3.96883	2.9681	3.29722	2.81046	3.68296	3.46799	4.80334	4.15093	4.63315	4.20153	4.22826	4.43557	36.6428	28.9786	22.1476	9.08393
O95758	PTBP3	16	4.23906	3.77155	4.69731	4.50601	4.17695	4.89041	4.18353	4.39973	4.17045	4.61754	5.05349	5.12707	31.6301	24.7928	9.14011	18.0251
O95772	STARD3NL	7	6.50166	7.29653	6.18461	6.41937	6.74301	6.3228	5.70026	5.43383	6.01661	4.93445	5.18844	5.5723	41.6606	15.7264	20.29	22.5972
O95777	LSM8	4	5.87677	6.24722	5.35741	5.4305	6.29209	5.54971	5.78869	5.66282	6.04414	5.34551	5.46862	5.39396	29.8501	34.5043	13.7192	4.31706
O95782	AP2A1	38	6.37582	5.43848	6.66042	6.87838	5.82842	7.03357	6.62116	6.60263	6.19701	7.37743	7.34337	7.38325	38.9662	38.8342	15.757	1.48709
O95785	WIZ	1	NA	NA	3.57763	3.60822	2.57707	NA	3.10827	3.70336	3.14056	3.40265	3.59619	1.75614	NA	48.4926	24.4933	53.627
O95786	DDX58	40	5.4994	4.40303	4.64502	4.13298	5.19325	4.39433	4.39427	4.11025	3.96824	3.74238	3.42364	3.59319	42.4407	40.4683	15.3383	10.9988
O95793	STAU1	36	4.02283	3.00056	4.80813	4.55178	3.51162	4.99348	5.07026	5.07209	4.69711	5.77497	6.07912	6.31561	57.7184	46.2232	14.2735	18.487
O95801	TTC4	12	4.12696	3.16708	3.41697	3.03065	3.57527	3.42953	4.77958	4.17432	4.42658	4.04241	4.30922	4.51435	36.2901	18.667	21.3102	16.1749
O95807	TMEM50A	3	3.90643	4.33231	3.92254	3.89537	3.90971	3.51281	2.23019	2.86112	3.20396	3.05008	2.42007	2.53885	17.4471	14.849	32.1446	24.3173
O95810	CAVIN2	27	4.20304	5.15892	4.67174	4.95919	4.42485	4.98773	NA	NA	NA	-0.779899	NA	NA	32.7851	20.4477	NA	NA
O95816	BAG2	18	4.02862	3.17239	4.48372	4.49667	3.44079	4.85856	4.51894	4.27051	3.78848	5.22096	5.4482	5.18444	42.06	44.2152	24.5461	10.1517
O95817	BAG3	18	3.49261	3.26323	3.57615	3.06845	3.66992	3.69783	3.45914	3.12782	3.1862	2.98062	3.36413	3.61524	10.9534	22.7023	12.6092	21.5251
O95819	MAP4K4	36	4.23121	3.96951	4.69401	4.43628	4.15863	4.68333	4.48244	4.51429	4.54827	5.24521	4.99125	5.14123	26.0443	18.0249	2.28246	8.77155
O95822	MLYCD	12	3.74898	3.65007	4.52228	4.06914	3.72237	4.39345	3.11509	3.42874	3.16141	3.57963	3.1917	3.47341	35.3986	23.0178	12.072	13.4732
O95825	CRYZL1	8	3.48691	3.25494	3.25188	3.34386	3.33634	3.42584	3.67411	3.84651	3.78657	3.98747	4.23532	4.11738	9.58225	3.47401	6.0109	8.56759
O95831	AIFM1	26	8.44654	9.12855	8.25625	8.71024	8.64924	8.67077	8.62752	8.36867	8.77952	8.46952	8.55608	8.7358	33.5734	2.15088	14.1029	9.54668
O95832	CLDN1	12	4.37247	4.52536	3.93061	4.28579	4.66361	3.81939	5.59535	5.40309	5.99371	5.42522	5.51431	5.51144	20.3159	28.5679	21.4491	3.47346
O95833	CLIC3	10	4.79332	4.20803	3.51376	3.11461	4.32572	3.63416	2.61275	NA	NA	NA	NA	NA	42.5686	42.3393	NA	NA
O95834	EML2	17	3.99397	3.12404	3.35107	3.13203	3.59077	3.24568	4.40222	4.10527	4.07083	3.71643	3.77396	3.71676	32.7906	17.0804	13.0352	2.3107
O95837	GNA14	24	5.25682	5.2928	4.93543	5.18126	4.90027	4.94615	3.22591	3.43935	3.70098	3.07468	2.71863	2.84414	13.0847	10.7116	16.5719	12.7091
O95848	NUDT14	1	2.60296	NA	NA	NA	NA	NA	2.97927	2.67558	3.33317	NA	NA	NA	NA	NA	22.8576	NA
O95857	TSPAN13	2	NA	NA	NA	NA	1.02783	1.42865	3.6309	3.1666	3.35436	3.73404	3.2359	3.04254	NA	19.5202	16.3764	25.6816
O95858	TSPAN15	11	4.06614	4.54985	3.78885	3.89339	4.01739	4.06216	2.79909	2.23243	2.4392	2.52272	2.06487	1.96718	27.3405	5.98157	20.274	21.4762
O95861	BPNT1	16	4.79934	4.71886	4.47956	4.1082	4.7758	4.38299	6.06456	5.46769	5.72582	4.88438	4.87452	4.89005	11.2232	23.5547	20.9177	0.544367
O95864	FADS2	19	5.6892	5.72653	6.40173	6.59048	5.55051	6.47787	2.39209	2.09215	2.74129	3.49233	NA	2.74895	29.5844	34.5181	22.564	35.6499
O95865	DDAH2	15	5.63888	6.21099	5.06781	4.97771	5.37875	5.38151	4.20482	4.2058	4.42254	3.24174	3.4981	3.13018	38.8694	15.2945	8.89999	13.3492
O95870	ABHD16A	28	5.3845	5.60254	5.48806	5.61587	5.4833	5.65925	5.30639	5.13989	5.41722	5.06359	4.74377	4.78178	7.56876	6.26236	9.57284	12.4799
O95873	C6orf47	9	4.40126	4.42827	4.59609	4.61572	4.79224	4.65632	3.96644	4.21297	4.27487	3.93115	3.65154	3.80328	7.45333	6.49758	10.979	9.65097
O95881	TXNDC12	12	5.06944	5.90444	5.3299	5.57696	5.15578	5.3759	5.32026	5.53631	5.83198	4.66407	4.55143	4.64448	30.7128	14.5153	17.974	4.126
O95900	TRUB2	18	3.80083	2.52622	4.3074	4.29134	3.43899	4.21221	4.29173	4.38308	4.6665	4.82927	4.37333	4.20353	53.5573	29.229	13.9074	23.2603
O95905	ECD	13	3.58881	3.40364	3.45829	3.1727	3.48884	3.26335	4.47412	4.38816	4.39845	3.90135	3.91804	3.80401	6.67088	11.5057	3.28192	4.21928
O95926	SYF2	2	3.66906	2.73604	3.50399	2.46145	3.23402	3.37695	2.82698	3.81886	3.55022	3.34286	3.64486	3.14551	31.0065	30.6114	32.4964	17.6695
O95965	ITGBL1	5	2.21635	2.52753	2.76778	2.98395	1.8976	2.73913	NA	NA	NA	2.24427	1.52623	1.89651	18.8452	35.2285	NA	24.6043
O95967	EFEMP2	7	4.62882	4.88568	4.3249	4.7258	4.62245	4.67985	3.64029	3.66199	3.42089	3.97856	3.32455	4.07893	19.2103	3.58147	8.99334	25.9304
O95969	SCGB1D2	1	2.03589	0.168785	0.524343	NA	1.22511	NA	2.635	1.43137	0.77156	0.744286	0.422134	0.774039	73.6337	NA	66.899	12.9757
O95980	RECK	25	4.49508	4.46117	3.95599	3.94811	4.11664	4.01174	1.92001	1.85163	1.9678	1.89396	1.23262	1.1325	19.5533	5.93729	4.03189	30.4473
O95983	MBD3	8	2.73247	2.21874	2.70145	2.35802	2.71733	2.54611	3.27018	3.53637	3.09253	4.34503	4.443	3.74003	18.7188	12.3971	15.6669	24.29
O95985	TOP3B	12	3.38535	NA	3.90387	3.95184	3.59773	4.21365	3.57635	3.52352	3.25997	4.53614	4.57788	4.43471	25.1439	20.9689	11.3688	5.05266
O95989	NUDT3	4	4.49307	4.30328	3.23837	3.81935	3.90101	NA	4.944	4.62248	4.9952	4.05688	4.41658	4.24028	39.9964	4.00164	13.4389	12.4278
O95997;Q9NZH5	PTTG1	1	1.32785	NA	2.48637	NA	2.64765	2.42907	2.94975	2.72458	2.22276	2.5066	3.33334	3.86742	53.9158	10.6929	24.4311	44.0387
O95999	BCL10	8	3.49825	2.48179	2.22589	2.02478	3.11411	2.88058	4.09016	3.60875	3.71887	3.22915	3.3846	3.52204	49.944	35.3297	18.0909	10.1126
O96000	NDUFB10	15	5.53699	5.12257	5.69316	6.21307	5.25497	5.97313	3.71378	4.32041	4.16623	3.81957	5.25851	5.06451	19.4945	31.5133	20.7054	44.6795
O96005	CLPTM1	23	7.86866	8.2984	7.54405	7.9591	7.78325	7.75675	7.51685	7.25179	7.9133	6.92134	6.52046	6.66253	26.46	7.77248	23.4225	14.3231
O96007	MOCS2	3	3.78641	4.00804	2.78896	2.89821	3.61557	3.17044	4.26286	3.93283	4.02957	3.30617	3.41439	3.59464	38.9438	25.6078	11.9931	10.2093
O96008	TOMM40	19	5.37661	4.80842	5.27528	6.21978	5.13571	5.4339	4.18244	5.19429	4.6817	4.05444	5.81598	6.08252	19.767	40.8039	34.6176	57.2379
O96011	PEX11B	14	3.34182	2.96035	4.02089	3.83321	2.97992	4.28472	4.35081	4.61899	4.32511	4.98651	5.39212	5.2506	38.3026	41.8641	11.6133	13.9419
O96013	PAK4	27	3.12244	2.42924	2.95031	2.77861	2.85534	3.00787	4.14835	4.0532	3.65108	4.16814	4.71613	4.73508	23.4688	8.18279	17.3859	20.7317
O96017	CHEK2	13	3.9819	2.13451	3.40779	2.90929	3.70903	3.31887	3.96666	3.70049	3.92191	3.20655	2.90882	3.45366	55.6343	27.3667	9.61403	18.6626
O96018	APBA3	1	0.077396	0.872264	1.77626	0.185639	NA	1.54795	1.16799	0.79227	0.659685	0.641455	NA	NA	57.4476	62.215	18.8741	NA
O96019	ACTL6A	18	5.02943	4.96851	4.55523	4.79204	5.13654	4.79548	5.09312	5.29997	5.32968	4.39123	4.91821	4.51506	16.9369	14.2139	8.70467	19.802
O96028	NSD2	6	2.10459	NA	2.23091	2.8744	2.67053	2.91195	2.58752	2.49787	2.39928	2.72547	3.07758	2.02324	6.1873	8.7813	6.51273	34.492
P00156	MT-CYB	2	6.80685	7.18702	5.30472	7.0373	6.38694	5.5485	6.28846	6.17146	5.90841	5.92081	6.8523	7.24143	54.7674	48.5671	13.1401	41.8739
P00167	CYB5A	10	6.24913	7.27982	6.07304	6.84119	6.28882	6.38197	5.7439	6.00655	6.32418	4.92402	4.70906	4.41187	48.7214	21.4218	20.2267	17.5061
P00338	LDHA	23	9.85575	9.37404	8.41147	8.46906	9.48507	8.61281	10.3552	9.72968	10.1663	9.31896	9.23753	9.21934	45.6156	40.8838	21.2111	3.71005
P00352	ALDH1A1	21	5.14661	4.40822	3.85927	3.73252	5.19989	3.96941	3.1476	2.26876	1.8784	2.72438	2.5824	2.10127	44.9989	58.9679	47.0871	21.3168
P00367	GLUD1	24	8.6271	8.19177	8.91694	9.13161	8.48459	9.19348	7.90036	8.01658	7.64158	8.83718	8.9606	8.9164	24.4839	24.8717	12.9667	4.30788
P00374	DHFR	16	4.99223	4.93302	3.97401	3.69576	5.1729	4.10588	4.49786	4.31237	4.77462	3.31622	3.65798	3.36056	34.409	55.7073	16.3178	13.2924
P00387	CYB5R3	20	10.1678	10.3089	9.83448	9.92438	10.1628	9.88999	9.11294	9.11866	9.52075	9.01061	8.65847	8.59221	16.3005	10.5675	16.8857	16.1553
P00390	GSR	25	5.08578	4.74155	4.71815	4.2599	5.17584	4.46939	5.0378	4.72615	4.46176	4.7132	4.82063	4.95558	14.793	35.1249	20.0469	8.45029
P00395	MT-CO1	3	4.12326	4.18659	3.91459	4.59658	3.65777	3.48274	2.94065	2.45883	3.02143	2.69212	3.6787	3.25162	9.63208	44.5952	19.775	33.0514
P00403	MT-CO2	8	7.37534	7.60522	7.48926	8.41955	7.42436	7.40908	5.72989	6.48535	6.23843	5.5889	7.10873	7.17564	7.96368	43.4296	25.3281	48.8823
P00414	MT-CO3	1	3.46968	3.84623	4.17356	4.99965	2.89667	3.77389	2.56296	3.21626	3.30095	2.80285	3.91009	4.01857	24.031	72.0573	25.5582	39.4358
P00441	SOD1	12	4.9763	4.88005	4.14811	3.87883	4.97273	4.24305	5.33701	4.46588	5.06739	4.2463	4.26161	4.14038	28.3054	40.0197	28.9048	4.51759
P00491	PNP	21	5.22071	4.84151	4.2882	4.04419	5.12946	4.37483	5.56516	5.26636	5.53045	3.98116	4.52222	4.31442	31.1489	40.2518	10.954	18.4354
P00492	HPRT1	13	5.26301	4.92554	4.23753	3.72038	5.19497	4.1322	5.78111	5.23814	5.59876	4.46913	4.80946	4.84893	33.6114	55.5619	18.5021	13.8492
P00505	GOT2	27	10.2148	10.4769	10.6739	10.6993	10.3215	10.6934	10.2949	10.047	10.3031	10.386	10.2718	10.3862	15.7392	14.3046	9.78017	4.51199
P00519	ABL1	9	2.52853	2.11447	2.37086	2.1148	2.36556	2.6171	2.55314	2.83514	2.80933	2.72639	2.94436	3.11258	14.2063	17.3448	10.46	13.2769
P00533	EGFR	36	6.7249	6.29698	6.50547	6.28261	6.53147	6.54235	7.23085	6.85754	7.39956	7.18668	7.0719	7.18604	14.8194	9.87012	18.4968	4.5185
P00558	PGK1	27	9.04637	8.91235	7.32548	6.9937	9.12153	7.44361	8.98224	8.30596	8.76271	7.91755	8.15269	8.17204	51.367	82.3616	22.8185	9.53328
P00568	AK1	15	5.73647	5.17159	3.95238	3.84622	5.39965	4.10784	4.84621	4.5561	4.87806	3.84064	3.86951	3.76314	54.2014	62.2039	11.8485	3.78253
P00734	F2	4	2.73114	3.73066	3.26638	NA	NA	3.23688	3.55257	3.63311	3.29975	3.72368	3.41761	3.05297	33.7541	NA	11.7119	22.8874
P00736	C1R	1	3.43201	2.99397	3.44035	3.03873	3.53056	3.36729	NA	NA	NA	NA	NA	NA	16.7157	16.8249	NA	NA
P00747	PLG	3	3.59964	NA	NA	NA	NA	2.83311	3.05198	3.54626	3.68675	2.54603	3.85855	4.2715	NA	NA	21.7126	51.6491
P00749	PLAU	16	3.04638	3.46781	3.65226	3.67734	3.38344	3.84018	3.5083	3.6185	3.90718	4.47161	3.27745	3.34559	20.5772	15.6425	14.6373	50.511
P00750	PLAT	16	3.51722	3.29012	4.28762	4.2639	3.47784	4.25564	1.78097	3.77619	3.57169	3.42536	NA	1.70376	38.3725	28.0745	56.6222	75.6138
P00751	CFB	5	2.19251	3.27903	2.62065	2.97453	2.69454	2.27169	NA	NA	NA	NA	NA	NA	38.6334	23.7558	NA	NA
P00813	ADA	15	4.71387	4.91521	3.70488	3.96639	4.39914	4.16319	3.53878	3.06081	3.41685	2.90007	2.89346	3.03989	38.766	15.0762	16.5184	5.82305
P00846	MT-ATP6	2	7.09251	7.239	7.51578	7.7573	6.39828	7.51065	7.33588	7.10205	7.23192	7.71272	7.53164	7.55556	15.1743	42.5682	8.07746	6.9386
P00918	CA2	16	5.06641	4.23874	3.41887	3.61399	4.55202	3.91773	2.00148	1.53741	1.98102	1.77759	2.14597	1.41517	54.9613	34.3933	17.1423	25.1523
P00966	ASS1	18	4.60094	3.24305	3.986	3.46017	3.82569	4.039	4.18332	4.32251	4.40316	3.05663	3.77973	3.92624	44.9159	19.6708	7.62681	29.1873
P00973	OAS1	19	4.41585	3.94722	4.60068	4.5789	4.42944	4.76191	NA	NA	2.77463	3.42514	NA	3.35041	22.134	11.5892	NA	3.66196
P01008	SERPINC1	6	3.99236	4.25054	4.13704	3.90082	4.1045	4.48836	4.41591	4.94162	4.77893	3.61742	4.26286	4.11479	8.91235	21.1682	17.9666	22.0218
P01011	SERPINA3	3	NA	NA	NA	NA	NA	NA	2.76491	NA	NA	2.33681	2.40524	NA	NA	NA	NA	3.35375
P01023	A2M	5	4.29045	5.23232	5.1944	4.90073	4.60637	5.01319	5.41251	5.81487	6.06296	4.95667	4.77919	4.99236	32.4255	14.1001	22.0197	7.74531
P01024	C3	23	2.59912	2.95937	2.8015	2.57386	2.71069	2.94441	3.77583	3.93512	3.8539	3.45344	3.10262	3.02228	12.397	13.1688	5.5218	16.4535
P01033	TIMP1	4	5.11597	5.23711	4.85039	4.9514	4.81288	4.91648	4.99615	4.59043	4.92806	4.68917	4.97654	5.06079	13.3549	4.93843	14.4286	13.0535
P01034	CST3	10	3.93647	4.38741	4.11544	4.25097	4.14589	4.41987	2.73016	2.20638	2.50086	2.28514	1.79882	2.06522	15.9342	9.67219	17.9226	16.6863
P01037	CST1	5	2.40497	2.00262	2.32248	NA	NA	NA	3.43781	2.92078	2.17206	4.41513	NA	2.63863	14.165	NA	41.4396	77.5156
P01040	CSTA	5	2.98585	3.17473	3.23031	3.21477	3.19069	2.8167	4.33046	3.84283	3.82567	3.64926	3.56829	2.67138	8.69189	14.7348	20.853	32.9996
P01111	NRAS	16	7.1583	7.36825	6.85775	7.13465	7.41506	6.91134	6.89687	7.00613	7.36733	6.45212	6.2746	6.42344	17.4418	17.5972	17.6421	6.48788
P01112	HRAS	10	5.93118	5.97468	5.77363	5.81183	6.32984	5.60487	6.42915	6.6944	7.10547	6.22182	5.87492	5.49822	7.19997	26.8891	24.02	24.7641
P01116	KRAS	9	4.96959	5.02391	4.88367	4.93203	4.85104	5.00418	4.85774	4.41044	5.05112	4.71888	4.61912	4.87927	4.87329	5.30034	21.698	9.18052
P01130	LDLR	30	5.36126	5.28275	5.4793	5.56154	5.41257	5.61833	4.0952	3.67976	4.16785	3.73348	3.1223	3.25627	6.8994	7.25253	17.2891	23.2329
P01137	TGFB1	19	3.40774	3.79414	3.523	3.69236	3.33845	3.60998	3.97319	3.87129	3.83982	4.22173	3.91519	4.06952	14.0563	12.4349	4.88277	10.6052
P01591	JCHAIN	1	1.5059	NA	NA	NA	NA	NA	NA	1.59871	1.57072	2.73574	1.6805	NA	NA	NA	1.37197	49.5317
P01833	PIGR	12	1.99299	2.13167	1.99312	2.16657	2.05456	1.11623	2.61606	2.31403	NA	3.55681	2.23621	2.08677	5.63289	34.8214	14.7499	60.9953
P01834	IGKC	5	2.39187	1.97377	2.62131	2.3288	2.92067	2.38871	3.92103	2.7753	2.94382	4.4414	3.32171	1.96614	21.8997	23.7822	46.157	76.2548
P01857	IGHG1	10	2.5755	2.32135	2.5876	2.80419	2.91384	3.12864	3.96905	2.5682	2.98953	4.16578	3.2751	2.21651	10.0928	11.6173	52.1741	62.419
P01860	IGHG3	1	NA	NA	NA	NA	NA	2.42179	NA	NA	3.59438	3.71674	NA	NA	NA	NA	NA	NA
P01876	IGHA1	5	2.83784	2.43384	2.7759	2.60474	3.15969	2.87819	3.26613	3.57534	3.53374	5.5567	3.38304	3.06564	14.4356	19.1718	11.2447	99.1488
P01877	IGHA2	6	2.95819	2.76586	3.05272	3.03233	2.81224	2.32174	3.22606	3.37269	3.12881	5.65254	3.19753	2.58618	9.95571	23.9136	8.57292	113.213
P01889	HLA-B	30	9.11254	9.49784	8.70007	8.9651	9.24362	8.72755	2.8167	2.4117	3.14654	1.87715	2.2753	2.46819	27.2671	17.9577	24.9836	20.0752
P01893	HLA-H	4	7.97408	8.01131	7.27309	7.63245	7.93566	7.62821	4.97468	5.09588	5.70982	4.87387	4.32151	4.4088	26.1363	12.6175	28.8674	21.5292
P02452	COL1A1	5	4.77022	4.27809	4.78869	4.40525	4.53088	4.23098	4.4681	4.63022	4.356	4.16245	4.01664	3.93106	18.8014	10.338	9.62642	8.18416
P02458	COL2A1	2	3.44824	3.38971	NA	NA	2.90343	NA	3.28036	NA	3.79151	3.2953	3.73594	3.8714	2.86832	NA	24.7942	19.7832
P02462	COL4A1	7	3.80216	3.86734	4.63506	4.48882	3.52183	4.61818	2.41449	2.21627	2.01755	2.47206	2.44427	2.38232	34.3568	35.9961	13.7233	3.16639
P02511	CRYAB	15	5.80884	5.27492	3.95421	4.73975	5.27939	4.29605	1.05371	1.29667	3.30764	0.85523	NA	NA	55.3602	34.1778	91.7068	NA
P02545	LMNA	43	6.58631	7.49178	7.62075	7.31446	6.77914	7.38963	7.85353	8.72484	7.77629	8.52215	8.931	6.38921	34.2309	21.4593	39.2786	66.2756
P02647	APOA1	2	2.45549	2.04618	1.78381	1.64824	2.56889	1.7224	2.13544	2.70102	2.81202	1.84527	1.85723	1.96739	23.8669	38.0935	23.3084	4.72546
P02649	APOE	12	3.74077	4.04358	3.86152	4.0744	3.79706	4.11084	4.68521	4.9477	5.35347	4.29349	4.34667	4.70809	10.6603	11.4822	23.7267	16.2302
P02656	APOC3	1	2.18962	2.37236	NA	1.17651	2.54486	NA	3.19433	3.42403	3.01404	1.25148	1.40034	1.39049	8.94454	62.4536	14.3274	5.67245
P02679	FGG	4	3.53934	3.46624	3.13624	3.53459	4.04146	3.71442	NA	NA	NA	NA	3.70927	NA	14.2826	18.1681	NA	NA
P02686	MBP	8	5.90299	6.39269	6.04336	6.2221	6.45482	6.17444	5.07204	5.48054	5.64889	4.29924	4.7074	4.65913	17.9797	10.6571	19.6595	14.752
P02749	APOH	3	4.47377	6.09944	6.75438	6.20508	5.3949	6.48316	5.16882	5.59588	6.05967	4.90279	5.89464	5.90186	64.7827	35.2722	30.7083	34.5117
P02751	FN1	51	6.60994	6.90869	6.03105	5.97306	6.04999	6.25621	4.09099	3.96256	3.53294	4.78523	4.2741	3.97131	29.1556	10.34	19.2168	29.1758
P02765	AHSG	4	5.52647	6.2528	4.91591	4.56879	5.06528	5.81094	6.99006	6.98883	7.00203	4.22589	5.95974	5.40901	46.02	44.0036	0.506118	52.968
P02768	ALB	24	4.32955	4.8735	4.21811	3.90527	4.19497	4.32981	5.4323	5.18597	5.00655	4.49529	4.59646	4.20687	25.5583	14.6123	14.9427	13.5643
P02771	AFP	5	2.46219	3.92893	3.14254	2.48257	3.143	3.31361	3.88015	4.04734	4.08388	2.02447	3.3141	2.64632	50.123	27.8567	7.3797	43.9482
P02774	GC	2	3.69655	4.28571	3.73832	NA	3.82484	3.94137	4.47996	4.54595	4.72822	3.489	3.58674	NA	24.0338	5.70826	9.06528	4.78863
P02786	TFRC	29	11.434	11.9811	11.1606	11.6145	11.4782	11.5169	10.9482	10.9298	11.4644	10.2477	10.3788	10.4383	29.8883	4.9115	22.1313	6.67668
P02787	TF	35	6.2616	6.39589	6.0635	6.06914	5.82229	5.72641	5.5362	5.29514	5.36005	5.26975	5.24843	5.31747	11.4446	12.5226	8.78811	2.46039
P02788	LTF	13	3.40696	3.94392	3.3744	3.47962	4.10571	3.78142	3.48793	4.1245	3.9175	3.94505	3.71097	3.54734	23.3632	21.6593	21.5461	13.9867
P02790	HPX	2	4.27966	4.60235	4.09172	4.4028	4.29992	4.0076	4.03925	3.96247	3.72348	3.52945	3.20676	3.68659	18.2249	13.7508	11.1083	16.4337
P02792	FTL	12	2.53674	3.66604	4.4264	4.45046	3.12597	3.61946	4.2756	5.07802	5.58112	3.01491	3.5128	3.37442	59.0208	47.5169	42.3263	17.1146
P02794	FTH1	13	2.80694	3.90049	4.02627	4.13364	3.31199	3.28012	4.83786	5.64719	5.93939	3.4897	4.09099	3.43154	39.4025	36.0037	35.6584	26.7919
P02795	MT2A	4	0.403223	0.788701	-2.30925	-1.91824	-0.42255	-0.557043	2.82286	2.35975	2.40512	1.47205	1.91446	1.49838	72.9166	46.314	18.4656	17.9511
P03886	MT-ND1	3	4.74533	4.26447	4.70173	5.00504	4.62556	4.88823	4.72892	4.13318	4.29061	4.07196	5.1172	5.33196	17.3927	13.1209	22.1826	40.0552
P03891	MT-ND2	1	5.64874	5.36193	5.68675	6.65234	4.97477	5.76289	4.23161	4.30551	NA	4.33961	6.10237	5.67055	11.8664	56.7168	3.62119	52.5747
P03905	MT-ND4	4	4.44314	4.62446	4.4784	4.98744	4.29617	4.79261	3.61106	4.26201	3.97754	4.28094	5.12191	5.22165	6.76786	23.3337	22.1623	31.7141
P03915	MT-ND5	4	4.06072	4.01766	4.25807	5.15267	3.49985	4.26063	2.52284	2.84353	2.46846	2.40661	4.12301	3.90138	9.07312	56.2199	14.524	50.9985
P03928	MT-ATP8	1	5.25665	4.51215	5.26205	5.07659	NA	5.47538	3.84079	4.86788	4.36977	NA	3.61461	4.49774	26.9743	19.4226	34.8689	41.9821
P04004	VTN	4	2.99615	4.03891	3.00432	2.88112	3.93763	3.29932	4.55113	4.62483	4.57752	2.99867	3.85525	3.24389	45.0426	37.5398	2.59696	31.8933
P04035	HMGCR	19	3.2062	2.86238	4.01826	3.94954	2.81144	4.23656	2.43901	2.25004	2.65523	2.80406	2.12761	3.21812	43.0651	44.2228	14.0841	35.8576
P04040	CAT	30	8.60885	8.91126	7.83654	7.62548	8.76327	7.89031	7.81496	7.24984	7.72646	7.85728	6.93655	6.74047	34.9167	43.8113	19.7824	44.2869
P04049	RAF1	14	3.44474	2.66033	3.28905	2.71848	3.35682	3.17624	4.112	3.96621	4.08997	4.05429	4.1523	4.07033	26.4716	21.6521	5.36648	3.67738
P04062	GBA	26	7.91026	8.46985	7.84171	7.88607	8.09448	7.82554	6.08483	6.16059	6.51949	5.81464	5.62053	5.86554	25.2003	9.98391	16.6806	8.75928
P04066	FUCA1	9	4.4211	4.85064	3.99554	3.7838	4.63589	3.82228	5.0502	4.49742	4.7431	4.40769	3.69286	3.71819	29.3347	35.7942	19.3081	29.9462
P04075	ALDOA	26	9.47867	8.24054	8.14192	8.37178	9.0016	8.5299	9.27184	8.71193	9.13425	8.04815	8.22896	8.00612	56.2095	23.6236	19.2251	8.36503
P04080	CSTB	7	6.00948	6.50858	5.26266	5.29656	6.07176	5.41418	7.31417	6.77658	7.06596	5.72761	5.43616	5.66759	40.746	30.7042	18.4381	10.3769
P04083	ANXA1	22	11.36	8.99599	10.6218	10.137	10.6647	10.7008	9.11388	8.52382	8.44657	9.04763	9.13991	9.14824	67.3811	20.3687	26.749	3.82746
P04114	APOB	15	4.79225	5.24596	5.07639	5.09341	5.19341	5.18687	5.37469	5.40265	5.91215	5.31512	5.10044	5.26685	15.5344	3.83409	22.0539	7.6596
P04150	NR3C1	4	2.37825	2.10462	2.44648	NA	2.10982	1.67904	2.25517	2.58381	2.18798	2.43059	2.54358	2.58922	12.1303	20.9581	15.1798	5.59671
P04156	PRNP	12	5.13937	5.31859	5.31759	5.33439	5.299	5.23504	6.52325	6.608	6.80209	5.94556	6.25403	6.31919	6.99879	3.47316	10.0696	13.3095
P04179	SOD2	19	6.74422	7.43269	7.38517	7.70559	7.52543	7.66444	7.84616	8.23187	8.41453	7.2437	7.52895	7.5597	24.3847	6.44176	19.3432	11.6449
P04181	OAT	24	8.54035	9.1124	8.87148	9.04197	8.84843	9.01956	7.62979	7.30936	7.72801	7.40307	6.90757	7.10987	19.5049	7.18449	14.6108	17.467
P04183	TK1	16	4.78102	3.22417	4.16601	3.74053	3.89063	4.18433	4.58128	4.52811	4.17698	4.30688	4.59814	4.32909	49.7086	15.9627	14.5515	11.5696
P04217	A1BG	1	4.01874	6.54317	5.61826	4.78544	4.71389	6.1817	4.34289	5.27016	5.1761	3.03911	4.5253	4.26664	73.1344	62.6085	31.3639	45.7105
P04279	SEMG1	4	2.05473	NA	NA	2.70977	NA	NA	2.31823	3.13932	2.58841	NA	3.41885	2.47265	NA	NA	29.9658	44.782
P04350	TUBB4A	7	3.05669	2.46141	3.84459	3.12719	3.26715	2.94361	3.78802	4.14072	3.89835	4.39015	3.97363	3.75869	48.1641	11.145	12.7458	22.8315
P04406	GAPDH	21	10.4411	10.3195	9.03347	9.07404	10.2315	9.29179	11.0799	10.6914	11.0182	9.87575	10.2301	10.3855	44.269	45.6456	13.8849	17.4509
P04424	ASL	22	4.18351	3.52854	3.22318	3.23093	3.89337	3.42025	5.35203	4.95667	5.07231	4.32793	4.74163	4.44771	35.3201	24.51	14.419	15.1176
P04439	HLA-A	25	10.3824	10.6211	10.0709	10.2734	10.4826	10.2527	7.63736	7.42105	7.88437	6.95778	6.84929	6.69934	18.7985	9.02289	16.1017	8.92231
P04626	ERBB2	28	4.57242	4.09335	4.3703	4.25211	4.31599	4.36723	3.58988	3.62594	3.60167	3.94748	3.21601	3.13351	16.4004	3.98816	1.27683	33.1443
P04632	CAPNS1	18	5.70256	5.02332	4.31803	4.02999	5.23037	4.27675	6.0071	6.13503	6.23147	4.11506	4.63583	4.6142	46.4621	46.9465	7.75333	19.1048
P04637	TP53	17	3.96951	3.4489	4.48283	4.47023	3.86137	4.72113	NA	NA	NA	3.2179	NA	NA	35.228	28.5495	NA	NA
P04732	MT1E	6	1.78758	1.47892	-0.65927	-0.340596	1.39111	0.0948357	4.52344	4.01093	3.88247	3.02901	2.48355	2.14722	64.3252	66.1445	24.6169	31.5106
P04733	MT1F	1	1.02986	NA	NA	NA	0.963865	NA	2.87805	2.85733	2.54916	1.5095	0.77617	1.22384	NA	NA	12.2722	24.7202
P04792	HSPB1	22	7.68134	7.69354	6.50204	6.30805	7.66256	6.8035	6.77053	5.97176	6.39931	5.50968	4.92609	4.80324	39.7817	48.7518	27.182	27.5752
P04818	TYMS	16	5.53374	4.4084	3.67697	3.37694	4.91284	3.73208	4.9726	4.61446	5.28743	4.40828	3.78969	3.74762	65.1239	59.4203	23.0108	27.1813
P04843	RPN1	27	9.92752	10.02	10.2951	10.613	9.74745	10.6181	9.71798	9.3861	9.57501	10.0167	10.1827	10.4402	13.5924	30.7373	11.4286	14.9791
P04844	RPN2	23	7.66468	7.82995	8.18965	8.3237	7.52894	8.469	7.59918	7.35819	7.48443	8.04827	8.05025	8.24965	19.0972	31.336	8.3316	8.19635
P04899	GNAI2	17	9.39803	9.28939	8.99203	9.10533	9.14396	9.00961	8.02665	7.81331	8.29307	7.84771	7.34002	7.41755	14.094	4.74878	16.7535	19.7794
P04920	SLC4A2	33	4.51356	3.96033	4.33564	4.40317	3.91089	4.48139	4.80629	4.56473	4.95462	4.81879	4.37315	4.62365	18.8499	20.0717	13.3942	15.2916
P05023	ATP1A1	31	10.421	11.0411	9.79242	10.0451	10.4021	10.2014	10.0175	9.48834	10.07	9.11558	8.93777	9.12425	42.236	12.4748	20.7551	7.13706
P05026	ATP1B1	27	6.46207	7.02879	5.9694	6.09265	6.46128	6.26155	6.43836	6.07965	6.65887	5.67104	5.33947	5.32797	36.5788	12.832	19.6904	13.9846
P05067	APP	33	6.18496	6.63878	6.0733	6.45604	6.17952	6.47521	6.71022	6.35943	6.82372	6.10614	5.7973	5.69387	21.6552	11.072	16.0981	15.2897
P05089	ARG1	13	4.8768	4.52368	4.46479	5.09885	4.34699	4.50517	6.24046	4.9267	5.12186	5.25096	5.15855	4.3535	16.0147	28.9001	53.0758	30.4781
P05090	APOD	7	4.37839	4.6783	4.19648	4.14941	4.05091	4.2865	4.14251	2.96904	3.75213	3.79703	4.10163	3.17101	17.1333	8.24856	37.9833	30.7482
P05091	ALDH2	33	6.61277	7.52494	7.22733	7.02252	7.076	7.21134	5.42649	4.9777	5.34596	5.1103	4.97641	4.99951	30.1836	6.8297	15.8279	5.02149
P05106	ITGB3	36	6.74526	7.05366	5.97962	6.09573	6.53082	6.33215	5.01532	5.07761	5.52475	3.46296	3.07286	2.70877	34.9091	14.9574	20.1417	26.0364
P05109	S100A8	10	3.13336	3.64114	3.37387	4.13786	3.70622	5.58701	6.30995	3.83488	3.52702	3.72937	3.13795	2.8799	17.6187	72.5525	109.526	31.3707
P05114	HMGN1	5	1.64076	1.9856	2.02828	2.36427	1.29471	2.68442	2.89212	2.65377	1.51389	3.25862	3.79757	2.49738	14.0842	43.3862	43.0655	42.5556
P05120	SERPINB2	6	NA	NA	NA	2.86618	NA	3.55259	4.09589	NA	NA	3.7687	3.78446	4.11986	NA	33.0227	NA	14.243
P05121	SERPINE1	26	6.86528	7.39489	7.16569	7.36788	7.3875	7.2953	4.47355	4.6965	4.91662	4.74214	4.02792	4.21248	18.1091	3.33945	15.303	26.8006
P05141	SLC25A5	23	9.17192	9.75203	9.64476	9.87053	9.06224	9.7697	9.09721	9.36768	9.55151	9.10628	9.84145	9.95237	20.1203	27.6383	15.5575	28.7289
P05161	ISG15	10	6.46537	6.08426	5.86245	5.77863	6.34738	5.88899	1.07173	0.484043	0.395056	-0.0447882	-0.120405	0.000816634	21.567	21.8188	26.9268	4.22147
P05165	PCCA	39	5.44028	3.63745	5.78957	5.56407	4.70937	5.70997	4.50819	4.31917	4.34627	4.90198	4.42146	4.12718	59.7178	33.1279	7.21195	27.6757
P05166	PCCB	30	4.20306	2.83245	4.36315	4.27905	3.47215	4.55486	3.42435	3.07829	3.22523	3.69495	3.3662	3.3276	47.0068	35.1139	12.1236	14.4858
P05186	ALPL	20	4.63807	5.67798	4.29962	5.14282	4.44499	4.83877	NA	1.35091	NA	NA	NA	NA	52.8888	23.7077	NA	NA
P05198	EIF2S1	31	6.70325	5.30103	6.45953	5.91061	6.15381	6.41091	7.23316	6.9698	6.89772	6.95258	7.19418	7.42163	43.6612	17.3175	12.5618	16.1659
P05204	HMGN2	7	2.51896	2.86403	2.37814	1.75443	1.55068	2.7598	2.86733	3.21081	2.13989	3.03914	4.18328	2.59489	17.8146	48.2358	34.9251	59.8027
P05231	IL6	6	1.21143	NA	NA	NA	1.24299	NA	3.21273	2.82233	3.42983	2.96179	2.75354	2.58831	NA	NA	20.603	13.0404
P05362	ICAM1	31	6.85935	6.89893	6.0218	6.39049	7.24824	6.73598	8.53985	8.0158	8.54548	8.55433	7.46528	7.37901	30.4552	30.3888	19.6705	49.2657
P05386	RPLP1	2	5.21118	3.59944	5.60728	5.34358	5.12205	5.51522	5.19903	5.48442	4.91453	5.36531	5.69901	6.08247	57.317	13.5145	19.6582	24.8916
P05387	RPLP2	11	4.79953	3.79612	4.80208	4.81282	3.9765	4.90473	4.22267	5.55892	4.6874	4.70995	5.17902	5.34924	34.7759	31.4135	48.5502	21.7171
P05388	RPLP0	23	7.2767	5.81484	7.97852	7.87278	6.71444	8.19107	7.88455	7.71291	7.16415	8.52527	8.85097	9.23308	63.3973	45.5318	24.3489	24.6052
P05412	JUN	6	3.33185	3.5239	3.70089	3.5177	3.77665	3.63895	3.60694	3.78641	3.61421	3.35168	4.33293	4.61252	12.7342	8.99693	7.17758	40.0035
P05423	POLR3D	7	3.23645	3.19821	2.70804	3.30822	2.26498	3.19082	2.92071	2.76472	2.76922	2.7473	2.7767	2.95472	19.1232	34.5733	6.25948	7.93295
P05455	SSB	33	7.42698	6.77054	7.20158	6.34792	7.41377	7.10663	7.44733	6.59028	6.86782	6.19783	6.4288	6.34416	22.1825	34.6743	31.3743	8.00862
P05543	SERPINA7	1	NA	1.04276	NA	NA	NA	NA	NA	0.873308	0.659507	NA	NA	NA	NA	NA	10.4599	NA
P05556	ITGB1	26	11.027	11.7069	10.5072	11.0167	11.144	10.8701	10.6158	10.1808	10.8512	9.99567	9.7594	9.92764	41.8658	9.45737	22.6354	8.2868
P05997	COL5A2	4	3.79123	4.47104	4.09276	4.20833	4.0826	4.25047	2.61947	2.14069	2.29191	2.25917	2.95535	2.61433	23.7499	5.97153	17.379	23.8977
P06132	UROD	13	5.60655	4.90639	4.63429	4.00302	5.48153	4.46926	5.42526	4.78841	4.84144	4.02691	3.97516	4.01028	36.4212	54.6181	25.9006	1.82577
P06213	INSR	29	4.37995	3.9889	4.20292	4.01747	4.04152	4.18444	2.81996	2.59215	2.81128	2.92861	2.81423	2.57136	13.4558	6.35631	8.70687	12.3533
P06241	FYN	17	3.92015	3.84574	3.88722	4.01518	4.01474	3.86272	2.96005	2.43961	2.42835	2.59077	2.40842	2.68603	2.58059	5.9819	22.1563	9.6245
P06280	GLA	11	5.94943	6.81248	5.90057	5.34462	6.29913	5.82865	5.4389	4.73708	4.98471	4.92749	4.01737	4.10336	38.2516	32.5636	25.2988	37.3677
P06396	GSN	38	5.37198	5.58567	5.43801	4.91549	5.1338	5.63956	6.17494	5.25694	5.39804	5.17669	5.36263	5.20009	7.67811	26.6689	36.5662	7.14802
P06400	RB1	26	3.09758	1.62623	3.11386	2.29084	2.57845	3.00147	3.87584	3.78396	3.48047	3.61735	4.10284	4.02348	47.1062	25.1388	13.8367	17.1268
P06454	PTMA	8	3.51116	3.24979	2.50511	2.37249	3.12153	3.77103	4.04705	2.7059	3.19695	0.783082	3.58255	3.40453	32.909	46.3803	48.267	68.7353
P06493	CDK1	23	5.57019	5.03391	4.85281	4.64886	5.32468	4.83625	5.45474	5.23176	5.32212	5.19501	5.2424	5.27269	26.9957	25.1095	7.82354	2.7057
P06576	ATP5F1B	21	11.7251	12.1218	11.7254	12.0927	11.7325	11.9273	11.2468	10.9735	11.3661	11.2697	11.2169	11.3938	16.521	12.4085	13.5706	6.36182
P06702	S100A9	7	3.71319	3.94271	3.66505	4.03272	4.14703	5.82305	6.90559	4.35949	4.14571	3.54682	3.44643	3.38159	10.5358	75.6023	110.425	5.80284
P06703	S100A6	6	4.7607	3.29586	3.98871	3.83297	3.91652	3.267	4.28506	6.11294	5.58453	3.235	3.86391	3.03764	49.8381	22.6742	54.75	31.4279
P06730	EIF4E	12	4.28853	2.90737	4.51121	4.09459	3.87597	4.4175	4.52844	4.71758	4.64119	5.61645	5.18178	5.56617	48.5035	19.1275	6.55054	15.6722
P06733	ENO1	22	9.95608	9.91163	8.6927	8.47992	10.0624	8.73641	10.1985	9.81561	10.1781	9.00535	9.32668	9.17713	41.2917	63.5844	14.2458	11.0855
P06737	PYGL	38	6.82661	6.34634	5.35413	4.96273	6.88161	5.29644	7.9628	7.49898	8.12068	6.95051	6.879	6.72846	46.2907	76.2807	21.1882	7.74834
P06744	GPI	28	8.23811	7.42276	6.59881	6.22411	8.11807	6.64439	8.12604	7.66299	7.97459	6.58359	6.96755	6.847	54.5676	73.3537	15.8787	13.2612
P06746	POLB	8	3.47923	2.09873	3.11093	3.44663	3.38227	3.2594	3.8569	3.48877	3.70611	4.1171	4.42532	4.14911	43.3065	6.52577	12.6558	12.1003
P06748	NPM1	20	8.35105	8.38476	8.39568	8.81595	8.61824	8.98692	9.1775	8.83388	9.22339	9.31386	9.73683	9.84315	1.60671	12.7038	14.113	18.3961
P06753	TPM3	27	8.58847	8.76537	8.05968	7.57971	8.82801	8.49178	8.99891	8.10078	8.76569	7.83319	7.81739	7.61733	23.8536	39.7648	29.7255	8.13435
P06756	ITGAV	35	9.02332	9.56504	8.14864	8.40044	8.98325	8.51784	7.68516	7.17561	7.82015	6.60907	6.15883	6.0335	45.5001	22.3003	22.0708	21.8515
P06865	HEXA	25	6.0876	6.96163	5.91158	5.99314	6.31871	6.0279	5.81651	5.14727	5.32464	5.29595	4.88621	4.88537	41.7298	12.7832	24.992	17.1098
P07093	SERPINE2	11	3.17725	2.08571	2.56321	2.62614	1.8095	3.09279	3.51354	2.98498	3.23636	3.7942	3.75002	3.83414	38.0879	41.4279	18.3297	2.91412
P07099	EPHX1	30	8.34916	8.71322	8.24953	8.30431	8.31237	8.25151	7.75283	7.69038	8.17171	7.41885	6.999	6.92467	17.5112	2.2771	18.9236	19.2558
P07108	DBI	3	3.50979	3.13322	2.9392	2.97799	3.16932	3.23085	3.90959	4.22573	4.00474	2.20771	2.61952	1.9672	20.5967	8.94582	11.4496	23.3514
P07195	LDHB	21	8.33157	8.32235	7.35963	7.35603	8.43021	7.4501	8.99239	8.45793	9.03574	8.16684	7.95956	7.9369	33.6955	44.5549	20.7463	8.98664
P07199	CENPB	7	2.33376	NA	2.8188	2.49193	2.50967	2.79534	2.77174	4.02889	3.19323	3.5497	3.93362	2.96258	23.5517	12.1708	45.9772	32.2889
P07203	GPX1	14	4.31409	3.97361	5.55221	5.13599	4.13242	5.507	5.27655	5.14	4.98254	5.36283	5.46534	5.25446	61.5924	43.1685	10.1483	7.29707
P07204	THBD	10	4.68345	5.057	5.10811	5.22251	4.56302	5.24216	0.167173	2.81956	NA	NA	0.559616	NA	15.3052	24.4706	102.607	NA
P07225	PROS1	10	3.44125	3.79877	3.78297	3.7596	3.53419	3.62	3.69331	3.46646	3.45755	3.76626	3.1068	3.2568	13.3992	7.95094	9.49399	25.0351
P07237	P4HB	29	11.3401	12.4035	11.4451	11.9346	11.5545	11.8729	11.3728	10.8603	11.4917	11.029	10.8966	11.0784	43.8353	13.5801	21.7481	6.42889
P07305	H1-0	19	3.51367	4.15847	5.02191	4.95519	4.24486	4.96151	3.83204	4.79003	4.52	4.232	4.49519	3.76774	52.4368	25.8946	31.5015	24.4749
P07311	ACYP1	9	5.55366	5.0879	3.23559	2.82911	5.44722	3.58553	5.44981	4.98936	5.08177	4.13623	4.36684	4.72485	63.2967	94.7923	17.4935	20.8824
P07339	CTSD	25	8.36556	8.85418	7.75248	7.65408	8.4344	7.81125	7.63851	7.159	7.46347	7.32039	6.98185	6.76632	36.8032	30.1637	16.3955	19.6622
P07355	ANXA2	24	13.244	12.475	13.0057	13.071	12.8918	13.2165	12.1916	11.8516	11.9138	12.3929	12.345	12.5048	25.7483	11.1905	12.9073	5.74384
P07384	CAPN1	32	7.46848	6.38286	6.55249	6.13287	6.75905	6.61896	8.293	7.99848	7.68765	7.42838	7.76855	7.92087	43.4492	21.4301	20.8097	16.8763
P07437	TUBB	8	6.83432	5.87874	6.42318	6.06208	7.17111	6.21171	7.46011	7.61494	7.41006	7.52671	7.2552	7.69983	32.0425	44.9188	7.5174	15.2298
P07550	ADRB2	3	3.44505	3.39713	3.58443	3.60398	3.92253	3.70182	2.6759	1.79242	2.41078	1.90907	2.47288	2.0224	6.83616	11.5144	29.2738	21.5538
P07602	PSAP	30	6.1968	6.8914	6.28768	6.41355	6.43832	6.4311	4.87003	4.87719	5.08541	4.49591	4.73137	4.97087	27.6785	0.881743	8.67543	16.4168
P07686	HEXB	27	7.98361	8.80543	7.63185	7.44439	8.36217	7.55384	6.68513	6.16741	6.47063	6.27981	5.87584	5.81479	43.6832	37.2135	17.6861	18.2469
P07711	CTSL	16	4.31593	4.41349	4.17482	4.10469	4.85499	4.29342	5.78347	5.15479	5.57793	5.35643	4.70612	4.83218	8.24829	28.2841	21.2912	25.0661
P07737	PFN1	18	9.04832	8.94486	7.86009	7.48473	9.09698	7.796	10.0996	9.91043	10.2892	8.73254	8.89349	8.71471	38.7363	63.6866	13.0996	6.94982
P07738	BPGM	1	3.73924	3.65202	NA	NA	3.57554	NA	3.95402	NA	3.92624	NA	NA	NA	4.27347	NA	1.36155	NA
P07741	APRT	9	5.82567	5.70822	4.4763	4.41781	5.75621	4.6376	6.22323	5.82033	6.14804	4.65219	4.73635	4.53303	42.8442	53.6389	14.2543	7.03424
P07814	EPRS1	48	7.09523	4.80163	6.59864	6.7421	6.42483	7.03525	8.24382	7.70304	7.66238	7.75222	7.64352	7.79479	63.1707	20.9569	23.7181	5.34797
P07858	CTSB	24	6.99197	7.58266	6.16736	6.10704	7.15741	6.14923	6.14669	5.60039	5.79985	5.33928	5.29816	5.3718	46.0276	44.6254	19.5344	2.55381
P07900	HSP90AA1	27	8.85121	8.70327	8.13255	7.36915	8.82937	8.15698	10.0399	9.39667	9.75946	8.88854	8.94604	8.93197	24.4139	48.1917	21.9046	2.0681
P07910	HNRNPC	29	5.47118	5.81063	6.10091	6.19567	5.5236	6.54404	6.17731	7.41723	6.42796	7.00817	7.59905	5.75377	21.5352	33.5116	48.6174	55.781
P07919	UQCRH	4	2.71888	3.34899	3.25075	3.45009	3.1156	3.42371	3.38261	3.47414	2.93248	2.69758	3.99906	3.03108	21.8821	12.3895	18.9507	49.6221
P07942	LAMB1	46	7.62718	8.03162	7.71666	7.98177	7.79661	8.03615	5.53657	3.69056	3.90916	6.39986	5.94838	6.15259	15.1754	8.52139	75.712	15.7375
P07947	YES1	28	5.28596	5.1983	5.01936	5.22204	5.24607	5.15317	4.23846	4.27845	4.44413	4.38532	4.15448	4.30418	9.26621	3.31838	7.69204	8.01751
P07948	LYN	25	4.71814	4.87215	4.8994	5.03929	4.84951	5.1203	3.2427	2.91673	3.15678	3.11822	3.03551	3.28828	6.64885	9.45289	11.4052	9.0511
P07951	TPM2	28	6.3126	6.87274	5.85151	5.08289	6.34753	6.45938	6.14778	4.60814	5.24165	4.70267	5.41068	5.20641	35.471	43.5642	53.9418	23.8513
P07954	FH	21	8.00823	8.65306	8.12793	8.14491	8.27745	8.30808	7.57043	6.97031	7.60804	7.32583	6.9431	7.05508	24.9442	5.9184	22.8423	13.9486
P07992	ERCC1	3	2.6116	NA	2.21874	NA	2.24311	2.70788	2.65432	2.75749	2.21994	2.27151	2.33633	2.23484	19.1372	22.5848	18.7053	3.57859
P07996	THBS1	42	8.38653	7.85127	7.82972	8.13912	8.07491	8.09597	3.84346	3.88269	4.5085	3.37409	3.52433	3.85315	23.0377	2.27664	27.4358	17.4031
P08047	SP1	5	1.88177	1.9216	2.11746	2.0406	2.24938	2.06575	1.79044	1.89505	1.78857	1.46204	2.19249	1.85411	8.92984	8.06213	4.27443	24.9076
P08069	IGF1R	40	6.19609	5.96066	5.7137	5.71846	5.96935	5.92408	4.11217	3.76206	4.16812	4.39072	3.76341	3.47487	16.6291	9.04011	14.5801	33.701
P08123	COL1A2	14	4.20771	4.44433	4.16036	4.1297	4.15902	4.02544	3.52219	3.70569	3.69705	3.45464	3.52614	3.63707	10.8117	4.80953	7.02333	6.41081
P08133	ANXA6	34	11.2601	8.93764	10.5002	9.91305	10.1658	10.7038	8.92121	8.65726	8.84755	8.98954	9.01261	9.05977	67.0333	28.9558	9.25427	2.49066
P08134	RHOC	20	8.36753	8.53001	8.00198	7.82594	8.56587	7.79864	8.40499	8.28102	8.55821	7.75303	7.55442	7.35943	18.045	32.2405	9.66179	13.6184
P08138	NGFR	6	NA	NA	NA	NA	NA	1.15103	2.67279	2.07442	2.13121	1.76211	2.63676	2.17081	NA	NA	24.1305	30.2778
P08174	CD55	15	4.77461	4.99161	4.40916	4.49141	5.01649	4.44248	3.43344	3.1147	3.30599	2.55838	3.04971	3.28029	19.7911	23.2218	10.9824	24.2687
P08183	ABCB1	46	8.33473	8.17919	7.92433	8.42259	8.15157	8.21029	4.59362	2.51882	7.6505	3.91185	3.56963	3.4568	14.0843	10.0962	140.087	16.9377
P08195	SLC3A2	22	9.07539	9.53252	8.60637	8.87043	9.29818	8.78343	9.89698	9.78018	10.2468	9.19649	9.38217	9.6054	31.6291	19.9106	17.3612	14.2469
P08236	GUSB	25	5.13705	5.5481	5.02481	4.86038	5.03508	5.07479	4.43695	4.00313	4.3592	4.38379	3.61782	3.55924	19.8365	7.74299	15.3268	34.1245
P08237	PFKM	27	4.4224	3.16215	3.83584	3.42102	3.93498	3.8938	5.26554	4.9783	4.94608	4.78575	4.96506	4.91954	42.0914	18.5813	12.5719	6.36752
P08238	HSP90AB1	28	11.0361	10.9179	10.2451	9.71407	11.0104	10.3904	11.5017	10.7472	11.1964	10.35	10.5677	10.5968	26.9401	43.4426	25.4461	9.09973
P08240	SRPRA	35	5.67485	4.44191	6.41372	6.38432	5.21207	6.58462	5.98312	5.84316	5.51304	6.72188	6.62095	6.99915	60.3337	43.0092	16.1571	13.9118
P08243	ASNS	30	4.06014	3.33821	2.67431	2.53623	4.35523	2.78592	6.45517	6.22449	6.29247	4.92252	5.90689	6.01065	47.1423	73.9007	8.33349	35.9662
P08246	ELANE	1	NA	NA	NA	2.76561	3.46	NA	2.6642	2.9218	1.89582	3.36343	2.1684	NA	NA	33.392	33.4886	55.438
P08247	SYP	4	NA	NA	3.00646	NA	NA	NA	4.34883	4.57482	4.54667	4.54765	4.06283	3.429	NA	NA	8.32891	37.2242
P08397	HMBS	12	3.35746	2.82144	2.28394	2.50098	3.30033	2.29565	3.66106	2.9701	3.27882	2.88265	2.91408	2.50894	36.5675	39.118	24.1155	14.8773
P08473	MME	41	5.86934	6.69522	6.20186	5.96067	6.64416	6.16766	2.97487	1.59949	1.60092	2.39459	3.44862	4.25738	29.2583	25.1263	60.075	59.252
P08493	MGP	2	4.36564	4.07459	5.39444	5.80425	4.24287	6.158	NA	NA	NA	NA	NA	NA	51.3056	55.3048	NA	NA
P08559	PDHA1	29	8.84812	7.49581	8.61567	8.75813	8.35478	8.63687	7.59291	7.47089	7.57683	8.21084	7.81687	7.8918	42.4171	13.9335	4.53674	14.9701
P08571	CD14	10	3.92881	4.43791	3.66097	4.11442	4.12584	3.88892	1.62342	4.62032	3.37277	NA	4.10105	NA	28.1421	9.00341	86.3138	NA
P08572	COL4A2	23	4.13092	4.26912	4.66843	4.50792	4.02581	4.99948	3.36972	2.81815	3.04932	3.74104	3.61481	3.55206	20.0188	33.3266	19.3975	6.73723
P08574	CYC1	13	5.88802	6.18641	5.90356	6.1806	5.98958	5.87285	5.70777	6.04452	5.86472	5.29735	6.53545	6.55338	12.0019	10.8866	11.706	41.4043
P08579	SNRPB2	12	5.54222	5.81925	5.65039	5.84301	5.86657	5.78802	6.17404	6.46516	6.59676	6.37285	6.51557	6.59277	9.76482	2.7796	14.5613	7.6434
P08581	MET	37	5.23324	4.71061	4.95912	5.13961	5.16989	5.07936	5.92023	5.84256	6.08038	5.77633	5.53001	5.7273	18.1254	3.17801	8.51121	8.82797
P08582	MELTF	35	5.81361	6.40302	5.6003	6.10374	5.84602	5.83407	4.5471	4.07727	4.38293	3.95727	3.79631	3.34543	30.1217	10.8597	16.082	20.8483
P08588	ADRB1	1	4.54992	4.7847	4.71033	4.52591	3.96741	3.90671	NA	NA	NA	NA	NA	NA	8.19232	24.9663	NA	NA
P08603	CFH	16	3.4397	3.71298	3.72156	3.7291	3.19927	3.97149	NA	NA	NA	NA	NA	NA	10.7357	25.8493	NA	NA
P08621	SNRNP70	29	5.48268	5.97192	6.07441	6.37172	5.81092	6.62304	5.93534	6.12176	5.81347	6.44146	6.75839	6.44825	20.5543	27.0893	10.8636	12.9675
P08648	ITGA5	28	9.6748	9.98388	9.23098	9.74768	9.8607	9.50214	7.46738	7.06856	7.55237	6.38461	6.05661	6.29156	25.4172	12.4048	17.0121	11.4298
P08651	NFIC	6	3.02907	3.39146	3.36172	3.28938	3.30235	3.0789	2.47212	3.01408	2.65416	3.12788	3.24661	2.7747	13.3579	8.46875	19.5752	16.3287
P08697	SERPINF2	1	NA	4.51621	NA	NA	NA	NA	4.42741	4.85809	4.49889	NA	NA	NA	NA	NA	16.5861	NA
P08708	RPS17	21	6.554	5.01121	6.78025	6.48939	6.06856	6.57687	7.01057	6.76913	6.77199	6.71839	6.8803	6.77518	52.1136	17.8396	9.85562	5.73755
P08754	GNAI3	17	6.26277	6.05459	6.23208	6.37607	6.31735	6.14374	6.2003	6.50794	6.7669	5.75191	5.7557	5.97812	7.62226	8.21554	19.4037	9.19761
P08758	ANXA5	21	11.3841	8.68873	10.4593	9.81953	10.6548	10.4386	9.24084	8.91913	8.63459	8.09988	9.17012	9.20939	75.6289	27.8305	21.041	37.223
P08833	IGFBP1	4	2.5842	2.65128	3.13838	3.16254	3.27672	3.76481	4.27938	3.12291	3.51318	5.02618	3.50448	2.75385	21.9931	23.198	42.2344	81.5931
P08842	STS	17	4.19054	4.62678	4.05467	4.10644	4.45144	4.10268	1.92599	NA	1.37766	2.01414	0.985479	NA	21.5261	14.3894	26.5561	48.385
P08865	RPSA	17	8.37904	8.2085	8.67448	8.68657	8.29917	8.76424	8.77464	8.56033	8.65579	8.0176	8.43736	8.43493	16.6227	16.4293	7.46667	15.8715
P08910	ABHD2	12	4.28534	3.64295	4.83281	4.73361	3.98451	4.81329	NA	3.76173	NA	NA	2.24044	2.61528	39.7943	28.4911	NA	18.2696
P08962	CD63	9	7.22196	8.09129	7.25722	7.81633	7.32717	7.58144	6.30514	6.08297	6.68698	5.61076	5.73095	6.44719	36.6384	16.8406	21.6073	33.3659
P09001	MRPL3	19	4.81492	3.76345	5.22326	5.10035	4.55378	4.89713	4.90771	5.1084	5.31869	5.23001	4.85934	4.88846	45.4759	18.6122	14.2322	14.8101
P09012	SNRPA	19	4.82133	4.91799	5.3747	5.31491	5.08889	5.50482	4.90155	5.33296	5.02383	5.20675	5.471	5.08079	21.4007	14.3062	15.8146	14.0778
P09038	FGF2	10	4.18939	3.1765	4.45509	4.14013	4.4514	4.51951	3.40384	3.57438	3.59869	3.43486	4.16235	4.18311	40.4716	13.4848	7.20643	26.6902
P09104	ENO2	12	3.931	3.94731	3.26721	2.81603	4.33617	3.53294	3.84154	3.33165	3.75065	2.72862	3.02491	2.69316	24.5525	51.6536	17.8618	13.0317
P09110	ACAA1	18	4.82097	4.62486	4.8982	4.97452	4.70945	4.98596	5.20652	5.19038	5.15619	5.80836	5.47017	5.39898	9.56926	10.4873	1.77621	15.6857
P09131	SLC10A3	3	3.23003	4.10328	3.04776	4.01772	3.60408	3.35349	2.0661	2.99716	3.26982	2.97169	2.109	2.78174	41.8439	23.7104	38.4696	28.7526
P09132	SRP19	13	4.0292	2.6426	3.8255	3.39982	3.43127	3.8641	4.41968	4.10118	3.89873	4.45141	4.70698	4.6606	43.3521	18.7939	18.4779	9.20118
P09211	GSTP1	16	5.78213	5.64517	4.65245	4.22329	5.83195	4.66054	5.84213	5.34414	5.59491	4.46213	4.55609	4.3712	36.877	60.824	17.1845	6.40811
P09234	SNRPC	4	4.08718	3.63512	5.21868	4.40857	3.91949	5.03752	4.55694	5.09067	4.04214	4.28249	5.16651	4.70939	59.4305	38.9969	35.8666	30.4428
P09341;P19875;P19876	CXCL1	1	NA	NA	NA	NA	NA	NA	1.7889	2.12134	1.45653	1.76033	2.38998	1.60434	NA	NA	22.8894	30.419
P09382	LGALS1	19	10.7898	11.0415	10.2717	10.5102	10.8468	10.3838	9.85094	9.71274	9.9763	9.19323	8.89826	8.58862	25.7782	17.0689	9.10804	20.7899
P09417	QDPR	12	3.80433	3.47109	3.28674	3.38619	3.62276	3.45264	4.04617	3.90885	3.96621	3.79476	3.92055	3.90865	18.5494	8.58774	4.79791	4.74702
P09429	HMGB1	25	8.8515	6.3322	6.56283	6.11789	7.65981	7.07795	8.47785	8.11708	7.69406	7.55271	8.27426	8.40966	101.841	48.9618	26.6602	28.8721
P09486	SPARC	15	4.39559	4.97046	4.66682	4.79403	4.44639	4.82996	1.65574	-0.242224	-0.0533625	1.20149	2.8247	1.89117	19.9451	14.0351	78.5228	56.3357
P09493	TPM1	25	6.48585	7.01532	5.90374	5.51237	6.62164	6.66191	4.59741	3.51899	4.33891	3.5243	3.63843	3.17009	37.5109	38.3114	34.9924	16.2346
P09496	CLTA	10	4.76031	3.67653	4.67304	4.09235	3.912	4.40453	4.49224	4.72089	4.87459	4.31187	4.64024	4.26137	35.9921	17.5815	13.1364	14.7554
P09497	CLTB	10	4.80219	4.1527	4.79148	4.39634	4.5447	4.22134	4.76597	4.54608	4.74953	5.08454	4.99627	4.85846	23.632	11.1502	8.27653	7.82514
P09525	ANXA4	28	9.79145	7.05764	8.63118	7.84083	8.59121	8.75464	7.63379	7.08507	7.03757	7.13937	7.34394	7.10272	80.9616	30.4358	24.2259	9.21134
P09543	CNP	33	6.94064	7.07943	6.92959	7.19604	6.94402	7.28299	6.2499	5.95236	6.17315	6.42307	6.20067	6.14377	5.87961	11.8634	10.449	10.4653
P09601	HMOX1	20	4.44527	4.02693	5.14166	5.44778	4.301	5.42812	4.83783	5.45657	5.76307	5.63005	5.83504	6.12843	39.975	38.4849	30.594	17.5546
P09619	PDGFRB	19	4.0092	4.0916	4.09446	3.92787	4.10488	3.84934	NA	NA	NA	NA	NA	NA	3.32326	9.20686	NA	NA
P09622	DLD	26	7.28544	7.73254	7.44612	7.72549	7.49463	7.64418	7.80282	7.4908	7.9463	7.81423	7.66047	7.90023	15.9734	8.0175	15.6451	8.31614
P09651	HNRNPA1	25	7.81188	8.24229	7.92876	8.25452	8.22303	8.61079	8.13962	8.39837	8.51335	8.60307	8.93472	8.0271	15.8494	15.4951	12.9279	30.1626
P09661	SNRPA1	23	5.18456	5.185	5.10215	5.24789	5.39819	5.37531	5.63825	5.8573	6.00708	5.96408	6.02594	6.03914	3.27447	5.52764	12.6796	2.75796
P09668	CTSH	7	3.78509	4.35929	3.19606	3.45718	3.78063	3.27124	4.02509	3.65408	4.04186	3.76127	3.50507	2.76065	39.422	18.1981	14.4805	32.752
P09669	COX6C	11	5.96197	6.04741	6.86777	7.64835	6.04772	6.77808	4.88804	5.46617	5.26288	4.61082	6.65175	6.70619	37.1858	54.663	19.645	58.9838
P09758	TACSTD2	15	5.67058	5.80951	5.60381	5.5247	5.35231	5.73508	NA	1.43036	NA	1.59434	1.01112	NA	7.35445	13.3442	NA	28.2022
P09874	PARP1	43	6.72566	6.28585	6.89646	6.6541	6.36867	6.73986	7.62093	7.62396	7.07687	7.34833	7.46246	6.88571	20.7705	13.0258	20.3119	19.9512
P09884	POLA1	25	3.2853	2.07898	3.26038	2.93756	3.06387	3.07671	2.97207	2.89463	2.74126	3.18977	3.13467	3.12532	40.018	5.24843	8.03304	2.4291
P09912	IFI6	1	5.19892	4.42939	5.03466	5.41946	4.13255	5.34844	NA	NA	NA	NA	NA	NA	25.9542	41.6317	NA	NA
P09913	IFIT2	13	3.34225	2.61769	3.34913	2.91144	3.42355	2.7518	NA	NA	NA	NA	NA	NA	26.3615	25.3981	NA	NA
P09914	IFIT1	28	4.91046	3.70906	4.29241	3.95651	4.7122	4.20015	2.84816	2.8247	3.00942	3.10139	2.25807	2.56384	40.997	27.6133	7.09638	30.3573
P09958	FURIN	11	4.2222	4.29724	4.11848	4.0296	3.75106	4.17679	3.0927	3.05777	3.35839	2.88709	2.13297	2.02592	6.18835	14.6174	11.7258	34.7365
P09960	LTA4H	32	5.40148	5.29042	4.28708	3.86658	5.47777	4.33797	5.96349	5.30923	5.73884	4.41425	4.75259	4.50791	36.6434	60.2123	22.1124	12.3719
P09972	ALDOC	7	4.37732	3.15163	3.01219	3.0243	3.76013	3.6553	3.40883	3.42149	4.07375	3.12429	3.55241	3.3927	56.5734	25.2925	28.0034	14.6798
P0C024	NUDT7	1	3.92604	3.80111	3.06039	2.93855	3.74114	3.03504	1.44427	2.15642	1.74711	1.77056	NA	NA	29.2188	32.3467	25.0209	NA
P0C0L4;P0C0L5	C4A	9	2.64042	2.81953	3.37751	2.67245	2.93824	3.02185	3.59913	3.69421	3.65279	3.38422	4.46587	3.93104	27.881	12.2635	3.29713	36.7715
P0C0S5;Q71UI9	H2AZ1	4	6.39614	6.8728	7.35562	7.11349	6.57514	6.95679	7.16661	8.44562	7.54876	7.6703	8.34793	6.05236	32.8359	18.4108	47.6716	65.349
P0C0S8;Q96KK5;Q99878;Q9BTM1	H2AC11	12	4.75978	5.75854	6.1138	5.85624	5.11445	5.76253	5.14088	7.02862	5.97515	6.1291	6.52965	4.49204	42.5833	25.5898	64.291	57.9055
P0C5Z0	H2AB2	4	NA	NA	NA	NA	NA	NA	4.58824	5.03714	4.66981	4.58103	5.42281	4.76615	NA	NA	17.1863	32.332
P0C7P0	CISD3	8	3.72509	3.04979	4.39402	4.1608	3.48736	4.34718	3.27483	3.47085	3.20993	3.94067	4.15278	4.0027	45.3221	28.6779	9.59461	7.66003
P0C7P4	UQCRFS1P1	17	7.01889	7.52163	6.97696	7.53037	7.32504	7.19603	6.05031	6.02704	6.25083	5.63419	6.94086	7.13556	22.0805	11.8171	8.71919	46.1843
P0CG12	DERPC	6	4.40391	4.18175	4.63289	4.54162	4.35619	4.87798	5.22332	4.95207	5.00444	4.68713	4.22607	4.43174	15.6064	18.7068	10.2021	16.0941
P0CG13	CHTF8	2	2.83361	NA	2.58982	2.44809	2.11432	2.82731	3.32244	3.46839	3.00937	3.33845	3.28047	3.02155	11.9206	24.7283	15.7576	11.3296
P0CG29;P0CG30	GSTT2	3	3.05035	3.28838	2.67803	2.36846	3.29217	2.1827	3.18872	3.39412	3.44911	2.65264	NA	2.20185	20.7216	44.1753	9.2858	21.9166
P0CG39	POTEJ	7	5.31609	5.81821	4.68258	4.74091	5.15336	4.85584	5.02898	4.75689	5.36535	4.13466	4.23409	4.07609	37.8559	15.1325	21.2377	5.57224
P0CK96	SLC35E2B	2	3.6749	3.92938	3.95995	3.76792	4.41617	4.01581	3.38675	3.35198	3.52094	3.52137	3.55917	3.8577	10.5032	23.0919	6.27258	13.1822
P0CW19;P0CW20	LIMS3	1	3.89385	NA	NA	NA	3.43244	NA	NA	NA	NA	NA	NA	NA	NA	NA	NA	NA
P0DI81;P0DI82	TRAPPC2	2	3.85183	NA	4.21078	3.96269	NA	4.00457	NA	4.67166	4.41561	4.31506	4.52179	4.58353	17.5026	2.05254	12.5172	9.51744
P0DI83	RAB34	1	1.97958	1.2577	2.33427	3.01282	NA	3.37461	3.45005	2.64694	3.4189	3.28325	2.67788	2.21398	35.13	17.6401	28.2789	37.3776
P0DJ07	PET100	2	3.91767	5.22312	2.76903	3.85285	3.62587	4.38108	2.83891	1.85752	NA	NA	3.47569	2.81732	79.905	27.8548	46.3279	31.7202
P0DJ93	SMIM13	3	4.49435	5.6505	4.40746	5.06002	5.23366	4.63129	4.90382	4.10879	4.74685	3.96651	4.22036	4.58152	52.2858	20.4894	26.7999	21.682
P0DMM9;P0DMN0	SULT1A3	6	4.78345	3.98835	3.79277	3.47622	4.45272	3.85848	1.53262	NA	1.70304	NA	NA	NA	38.6932	34.7641	8.34278	NA
P0DMU7;P0DMU8;P0DMV0;Q8NHU0	CT45A6	13	NA	NA	2.64205	NA	NA	NA	4.73479	4.71395	4.35899	5.23884	5.24683	5.48595	NA	NA	13.9816	9.98915
P0DMV8;P0DMV9	HSPA1A	27	9.8326	9.59271	9.27271	9.24616	9.71205	9.56917	10.3265	9.42428	9.78305	9.56297	9.86041	10.1483	19.1136	16.0025	32.0327	20.1514
P0DOY2;P0DOY3	IGLC2	5	2.8451	2.11442	2.56731	2.49472	2.75493	3.00509	3.84453	2.70105	2.63755	4.92256	3.71127	2.42093	24.6124	17.5902	51.1887	78.6151
P0DP23;P0DP24;P0DP25	CALM1	9	5.32194	5.36003	3.87415	3.75927	4.94745	4.55287	4.93906	4.37967	4.66245	2.84604	3.78317	3.7616	46.8383	38.4053	19.2766	32.4996
P0DPB6	POLR1D	3	4.60913	3.81561	3.90554	4.25729	4.11528	4.33415	4.49939	4.3345	4.4948	4.63231	4.42517	4.61167	32.079	7.60722	6.38227	7.72731
P0DPD7	EEF1AKMT4	1	NA	NA	NA	NA	2.59211	NA	3.04031	2.73683	3.32273	NA	NA	NA	NA	NA	20.1336	NA
P0DTE7;P0DTE8;P0DUB6	AMY1B	22	2.49958	2.68077	2.56352	2.26327	2.72684	2.15649	2.83963	2.27396	2.60042	5.45617	2.46504	2.40167	6.42263	21.9515	19.2958	121.89
P10109	FDX1	8	4.85077	4.94	5.26324	5.26945	5.05242	5.42509	4.09667	3.71319	3.71436	4.55047	4.22525	4.41754	15.5169	12.8107	15.9347	11.2009
P10114	RAP2A	14	5.12793	5.63296	4.65442	4.73269	5.28509	4.77371	4.8537	4.64239	5.35343	3.94666	3.87369	4.09327	33.6165	22.4369	26.2264	7.8387
P10124	SRGN	7	5.60093	5.52326	5.57667	5.80017	5.58541	5.6085	NA	NA	1.8027	1.65687	NA	NA	2.74123	8.34689	NA	NA
P10145	CXCL8	2	NA	NA	NA	NA	NA	NA	3.18808	2.76936	2.89147	3.28169	4.53552	4.48467	NA	NA	15.2931	40.9751
P10155	RO60	33	5.1319	4.01444	5.44809	4.42537	4.8377	5.07044	5.76867	5.23372	4.9782	5.2622	4.7357	4.91161	44.4744	21.8238	28.8996	19.0194
P10253	GAA	26	5.33584	6.16995	5.34618	5.2416	5.52931	5.31417	3.76923	3.43894	3.59338	3.80746	3.01582	2.94995	35.6097	10.584	11.4785	35.4429
P10301	RRAS	20	7.64839	7.83964	7.23026	7.47419	7.66715	7.29704	7.47667	7.12558	7.42227	6.764	6.79705	6.95445	20.6791	12.8393	12.6159	7.17492
P10321	HLA-C	21	5.43252	5.4309	5.69168	6.09867	5.65986	5.50906	2.00632	1.27361	2.42884	1.55839	1.13316	1.21142	10.6963	22.0281	37.691	16.237
P10398	ARAF	13	3.00079	2.28837	2.95517	NA	2.80138	2.82605	4.36765	4.0031	3.79877	4.1536	4.39473	4.27617	25.1908	1.20893	20.395	8.34401
P10412	H1-4	19	8.48902	8.84236	9.40313	9.57879	8.89274	9.42873	8.09928	8.81505	8.94393	9.02194	8.70384	7.82622	32.6036	23.3426	28.5387	38.3049
P10415	BCL2	3	3.36403	3.61571	3.16226	2.89065	3.97085	2.46985	3.65303	3.74257	3.90211	3.06935	2.8272	3.05481	15.8317	56.5196	8.8385	9.14777
P10515	DLAT	30	6.67247	4.72004	6.35002	6.50212	6.09091	6.17961	5.8484	5.85176	5.81502	6.51892	6.23172	6.32004	55.924	15.472	1.4024	10.3638
P10586	PTPRF	49	6.25486	5.7886	5.85454	5.99772	5.88758	6.13072	6.20843	6.12731	6.54424	6.52188	6.01622	5.90434	18.2092	8.46434	15.837	23.9023
P10589;P24468	NR2F1	1	4.62716	NA	4.1962	4.48013	4.11417	3.9171	NA	NA	NA	NA	NA	NA	20.967	20.2468	NA	NA
P10599	TXN	12	6.93971	6.64594	5.94642	5.80252	6.98421	6.37807	7.65325	6.9467	7.18931	6.59298	6.78846	6.86207	32.5629	40.3246	25.5663	9.44094
P10606	COX5B	11	4.50137	4.73728	4.84972	5.41688	4.58045	5.04206	3.07251	3.77467	3.43359	2.43795	3.80654	3.75234	12.0492	28.3169	24.0777	43.8577
P10619	CTSA	14	5.4445	6.04161	5.34533	5.37916	5.65403	5.48001	5.55053	5.12344	5.25847	4.98847	4.50769	4.51657	27.5883	9.74423	15.4677	19.9825
P10620	MGST1	7	3.5915	2.3233	4.02153	3.94339	3.60112	3.6509	6.16558	6.53021	6.26955	6.96838	6.82948	6.6132	51.1572	13.2172	13.3122	12.22
P10644	PRKAR1A	19	5.9705	5.48046	5.27404	4.95414	5.77172	5.38891	4.44998	4.18526	4.46217	4.20607	3.81925	3.84106	25.6846	27.8263	10.4893	15.6477
P10646	TFPI	7	3.76726	4.34299	4.18582	4.36705	4.52155	4.40561	3.19042	3.13078	2.98965	3.61835	3.43633	3.19308	19.6625	5.63827	7.0475	14.5947
P10768	ESD	12	5.329	4.90196	4.51258	4.11925	5.38565	4.51112	4.82847	4.42199	4.64781	3.74993	3.84815	3.78526	28.2026	46.9371	13.9721	3.46399
P10809	HSPD1	28	11.9403	12.6084	12.0264	12.3832	12.3596	12.2373	12.254	11.8946	12.3491	12.0472	11.9064	12.1291	26.6066	5.34908	15.8962	7.72184
P10909	CLU	10	3.39465	3.7012	3.361	3.24704	3.35838	3.35835	3.94445	3.33425	3.553	4.47663	3.32489	3.27505	13.4243	4.39631	21.904	51.2493
P11021	HSPA5	34	12.2588	12.9975	12.309	12.6835	12.4816	12.6445	12.408	11.9201	12.3961	12.009	12.1163	12.3852	30.4762	7.28161	18.1175	13.745
P11047	LAMC1	45	7.37517	7.88492	7.36962	7.72211	7.61838	7.87587	6.23581	5.06605	5.51803	6.28997	5.55321	5.66544	21.5614	9.04657	41.7251	29.1142
P11117	ACP2	17	6.71184	7.16052	6.29292	6.56793	6.85114	6.38715	6.78815	6.65913	7.13879	6.3228	5.79309	6.1023	29.8883	16.4334	17.7257	18.088
P11142	HSPA8	21	10.8829	10.5752	10.478	10.4228	10.7748	10.6888	10.9174	10.3701	10.7085	10.2755	10.4672	10.676	15.0755	12.337	18.6378	13.8918
P11166	SLC2A1	15	6.77085	7.15568	6.72085	6.85263	6.95077	6.95142	4.05893	4.40578	4.71483	3.27094	3.93755	4.20862	17.1576	3.89456	22.4529	30.9009
P11169	SLC2A3	14	4.31801	4.89021	4.44644	4.41982	4.98697	4.40902	4.46167	4.20087	4.58962	4.14228	4.01781	4.34649	21.6544	24.1984	13.3994	11.6363
P11171	EPB41	29	3.65325	4.40512	4.06491	4.33826	4.05988	4.14294	4.63072	4.19217	4.49184	4.22975	4.21916	4.24497	25.5634	10.071	15.0802	0.900007
P11172	UMPS	31	5.52208	4.65416	4.89417	4.75094	5.21848	4.81335	5.87326	5.65418	5.87792	5.35573	5.50283	5.64498	32.4732	18.3304	8.62464	10.004
P11177	PDHB	20	8.11088	7.14637	7.9006	7.96847	7.77838	7.93747	7.05657	6.86134	7.07714	7.56452	7.08655	7.19724	31.7623	6.93418	8.05651	17.9364
P11182	DBT	23	4.35508	3.49495	4.65747	4.73931	4.0482	4.70083	3.78228	3.99569	3.74284	4.07481	3.97419	3.5251	37.3682	24.592	9.64736	19.1432
P11216	PYGB	36	8.04391	7.5354	6.36327	6.01681	7.7537	6.47967	8.16048	7.54365	8.11585	7.14567	6.92062	6.93835	51.3816	65.7744	22.0474	8.87387
P11217	PYGM	20	5.44592	4.98564	4.0963	3.64365	5.40518	3.93511	5.86866	5.5021	5.96557	5.00497	4.82771	4.68855	43.079	70.5494	16.194	11.0479
P11233	RALA	10	7.05747	7.15036	6.91423	7.28172	6.98043	7.39461	6.65278	6.2348	6.61434	6.43978	6.55419	6.67645	8.16805	14.3553	15.2364	8.20802
P11234	RALB	17	6.18686	6.26893	5.99248	6.05945	6.21666	6.27461	6.31384	5.91253	6.43589	5.85653	5.77775	5.92722	9.65012	7.58935	18.0775	5.17365
P11274	BCR	18	3.76198	2.88329	3.2333	3.42002	3.3765	3.50765	3.88873	3.81113	3.8509	4.16631	4.08197	4.08008	31.1872	4.6628	2.6886	3.44651
P11277	SPTB	10	1.56499	2.48922	2.85325	2.31693	2.46281	2.71371	2.88419	1.76504	1.77873	2.67333	2.20136	1.93241	40.9176	14.1185	48.3551	26.6243
P11279	LAMP1	21	7.05828	7.36006	7.14293	7.48155	7.46385	6.86566	5.53662	5.799	6.20441	5.25251	4.60033	5.0474	10.9982	22.4049	23.709	22.0534
P11308	ERG	2	2.27169	3.38111	3.41733	2.52046	2.88842	2.75065	NA	NA	NA	NA	NA	NA	38.2522	12.6584	NA	NA
P11310	ACADM	33	5.50083	6.85359	6.60709	6.90995	6.29437	6.55831	6.65881	6.36932	6.81607	6.2078	6.24922	6.49345	42.4085	21.5982	15.3132	10.9823
P11362	FGFR1	5	3.3112	3.36198	3.36855	3.05701	3.02748	3.50586	1.43065	2.60831	2.28398	2.05013	2.96877	2.85457	2.16255	19.4447	37.8281	30.923
P11387	TOP1	42	5.51927	5.2556	6.11167	6.25732	5.68298	6.13214	6.49041	6.66946	6.8946	7.24603	6.96249	6.42306	31.5594	19.7894	14.1139	27.4656
P11388	TOP2A	48	5.33219	5.13031	5.98309	6.12633	5.50846	6.00821	5.52816	6.69145	6.46465	6.56156	6.71362	5.33134	32.5013	21.3036	37.4108	43.4577
P11413	G6PD	35	7.51399	6.93991	6.65599	6.2388	7.22045	6.55748	7.46371	6.94164	7.07231	6.66826	6.57164	6.28716	31.3121	36.0052	19.4845	13.2949
P11441	UBL4A	7	3.9651	3.00294	3.29993	3.38809	3.29472	2.85594	4.19638	4.65098	4.56565	3.30661	3.07424	3.1627	35.5432	18.6066	15.9859	8.19827
P11498	PC	44	6.57966	7.18061	7.15208	7.41482	6.76152	7.41274	5.21767	4.726	5.13075	5.83929	4.90898	4.82233	21.7395	23.8965	17.2673	42.1464
P11586	MTHFD1	44	7.55866	6.62632	6.27618	6.0198	7.21794	6.37514	8.39405	7.90955	8.19845	7.87839	8.02056	8.38966	48.4556	44.6804	16.5675	18.8547
P11717	IGF2R	45	7.53911	8.31961	7.56987	7.46418	7.88314	7.63901	7.62255	7.0188	7.26738	7.39825	7.0607	7.25973	32.7577	14.7179	21.2896	11.6193
P11766	ADH5	16	5.40349	4.9931	4.27887	3.87727	5.30728	4.22939	4.7968	4.50172	4.97157	3.89582	4.12078	3.86472	36.7723	54.8641	16.0723	9.92513
P11802	CDK4	12	4.98386	3.96551	4.20069	3.68264	4.46587	3.96997	2.98233	3.0168	3.16641	2.71554	2.52087	2.70535	39.1334	28.1213	6.89234	7.42322
P11908	PRPS2	19	4.8224	4.03145	4.26524	3.70107	4.51432	4.25139	4.61723	4.29378	4.21255	4.57472	4.7228	4.87048	29.269	27.1331	15.3179	10.2361
P11940	PABPC1	31	7.64976	6.62535	8.58343	8.51297	7.35185	8.82496	8.83503	8.78553	8.80834	9.90862	9.86969	10.1372	63.3804	45.4338	1.71828	10.2646
P12004	PCNA	19	7.08093	6.62167	6.6894	5.90324	6.92662	6.78471	6.93119	6.54847	7.11647	6.12476	6.46416	6.37856	17.8758	33.8191	19.327	11.8891
P12081	HARS1	37	5.64785	4.48865	4.68154	4.25177	5.19052	4.79145	7.01644	6.36537	6.84764	6.06336	5.86259	5.99539	46.2419	31.468	22.1092	6.99744
P12109	COL6A1	19	2.78473	3.05328	2.95831	2.9847	3.24517	2.65256	4.40243	3.95065	4.40283	4.09436	3.24018	3.19967	9.3046	20.229	17.0577	37.6615
P12110	COL6A2	6	2.95784	2.37143	3.55719	3.22605	2.81284	3.60527	4.93914	4.34068	4.2996	4.93592	4.57131	4.41155	40.338	27.0596	26.2686	19.1482
P12111	COL6A3	37	3.5236	2.11689	3.5711	3.53859	3.31703	3.26315	3.24488	3.2831	2.65684	4.45545	3.99212	4.30068	46	10.3522	22.4513	15.8802
P12235	SLC25A4	12	5.77536	5.65197	6.17998	6.29125	5.36895	6.1977	4.63507	5.03447	5.06513	4.64137	5.83818	5.6372	19.8529	31.219	15.7805	38.4005
P12236	SLC25A6	14	5.3633	5.40865	5.98484	6.40315	5.36448	6.11744	4.01268	5.28398	5.05355	4.46492	5.24424	5.39502	25.3849	33.8642	40.3181	31.0017
P12259	F5	11	3.45055	3.61688	3.38654	3.17933	2.99177	3.41118	5.49477	5.1689	4.95593	3.48112	4.18067	4.76035	8.36682	14.6342	19.0803	42.4907
P12268	IMPDH2	33	7.14673	5.45023	6.10001	5.51596	6.82436	6.00072	7.84405	7.20519	7.74746	6.67303	6.74271	6.48262	60.1515	46.9952	22.1893	9.14305
P12270	TPR	59	5.72041	4.78835	6.16433	6.27631	5.14053	6.42388	6.34976	6.19165	5.97393	6.83146	7.26389	7.36253	43.6232	40.9551	12.9187	18.5219
P12273	PIP	7	3.86845	3.08076	3.35463	3.39173	3.18455	3.17241	3.65595	3.24722	3.82953	4.90622	4.36898	2.84045	28.5028	8.74182	19.8256	59.5487
P12277	CKB	10	3.73907	2.94612	3.11725	2.52407	2.91481	2.96723	3.57276	3.42702	3.53523	2.85061	2.89965	2.85348	30.4554	15.9465	5.18527	1.91783
P12429	ANXA3	37	8.79999	6.27442	8.1396	7.42317	7.88827	8.06992	5.14028	4.98981	5.13075	1.93232	4.71005	4.8469	68.7585	21.9239	5.74024	70.0456
P12532	CKMT1A	13	2.5195	2.01797	2.28168	2.45602	2.40203	2.25012	3.90311	3.46867	3.78823	3.56024	3.63248	3.70384	17.2471	7.28061	15.0507	4.97459
P12694	BCKDHA	23	5.05029	4.9705	5.32594	5.5666	4.94165	5.5825	4.42146	4.20355	4.40435	4.44537	4.2326	4.00784	13.2766	23.2648	8.19098	15.091
P12814	ACTN1	27	9.25885	9.60702	9.00685	8.50668	9.43176	8.98	9.68957	9.55092	9.90619	9.14558	9.14928	8.92126	21.1107	31.544	12.5491	8.80419
P12931	SRC	15	4.6897	4.65074	4.62615	4.45758	4.75582	4.71141	4.72867	4.51905	4.77179	4.70315	4.52621	4.43966	2.2265	10.8044	9.13461	9.43584
P12955	PEPD	21	4.51218	3.85069	3.62654	3.22932	4.38924	3.51838	4.93929	4.10321	4.48695	3.69191	3.68443	3.53638	33.5262	44.3028	29.0367	5.97051
P12956	XRCC6	30	8.55789	7.86402	8.49305	8.10675	8.45495	8.74825	9.15619	8.72646	8.81797	8.99973	9.17979	9.36582	24.346	21.9157	16.2075	12.676
P13010	XRCC5	33	8.37596	7.57308	8.4295	8.01426	8.24837	8.49252	8.90668	8.60631	8.62205	8.77679	8.90047	9.08112	29.6458	16.5482	12.0821	10.6957
P13051	UNG	4	4.79825	3.88256	5.17258	5.12439	4.18079	4.68469	3.74179	3.89747	3.59119	4.67236	3.85401	3.94685	41.0079	31.9495	10.6096	33.1237
P13073	COX4I1	20	7.93797	8.31875	8.03082	8.56304	8.08319	8.07369	6.03369	6.68999	6.80135	5.88244	6.79408	6.91827	14.1351	20.3428	26.2561	34.3068
P13196	ALAS1	15	4.33878	3.47844	4.42904	4.06972	3.96949	4.41561	3.82851	3.64777	3.77553	3.23699	3.32887	3.60727	32.0992	16.7585	6.35899	13.713
P13284	IFI30	1	4.31358	4.86597	4.1502	4.32976	4.77112	4.09874	5.80364	5.44866	5.25646	5.92158	4.30285	3.92998	27.2355	24.3076	19.6592	78.4545
P13473	LAMP2	11	6.70438	7.61197	6.58505	6.75284	7.09718	6.78102	5.79854	5.30177	5.97651	4.74385	4.91393	5.35768	41.8891	13.7047	22.8475	22.7503
P13489	RNH1	27	5.35681	4.43986	4.31104	3.72925	4.79328	4.31392	5.78783	5.48316	5.5705	4.3175	4.57508	4.44506	42.531	35.684	11.0815	8.92204
P13497	BMP1	15	3.73088	4.03002	3.95631	3.98835	3.71863	4.28918	NA	NA	2.60256	NA	NA	NA	10.5311	19.7917	NA	NA
P13498	CYBA	5	4.08034	4.05316	4.45573	4.28468	3.98156	4.7283	5.3139	4.94427	4.93059	6.10788	4.86951	4.53593	16.2163	26.4122	15.6633	61.4521
P13521	SCG2	5	3.22193	3.76557	NA	NA	3.75131	NA	NA	NA	NA	NA	NA	NA	26.3343	NA	NA	NA
P13598	ICAM2	9	6.77152	7.4935	6.38798	7.07328	6.77075	7.01469	NA	NA	2.31689	NA	NA	2.17454	40.1774	10.7975	NA	NA
P13611	VCAN	2	1.3416	0.324745	1.68027	1.54433	1.66069	1.7904	1.20467	0.782173	0.698495	-0.1459	1.2549	2.15487	42.5668	8.54436	19.6017	69.0658
P13612	ITGA4	31	4.78241	5.6507	4.65624	4.27294	5.79151	4.56145	NA	NA	2.10204	2.29355	2.65889	2.88642	40.2906	60.0963	NA	20.1411
P13637	ATP1A3	19	9.99811	10.6318	9.50245	9.85142	10.0683	9.88732	9.66458	9.24788	9.81094	8.80422	8.60406	8.76769	39.3617	8.21763	19.2855	7.24547
P13639	EEF2	29	9.81302	8.77875	9.02579	8.64674	9.51878	9.00252	10.7909	10.4247	10.4549	10.6795	10.741	11.068	39.6034	30.8345	14.5958	14.9683
P13667	PDIA4	32	9.91626	10.8958	9.93381	10.3604	10.0101	10.4373	11.3294	10.7894	11.3927	10.9788	10.7234	10.9776	41.9879	15.1029	21.3515	9.88068
P13674	P4HA1	27	7.80876	8.53417	7.58406	8.0473	8.03208	7.94101	6.57096	6.26466	6.93588	6.18629	5.64097	5.89288	36.3354	3.94066	23.3643	18.9665
P13688	CEACAM1	5	3.93153	4.48021	3.52919	3.7803	4.55841	4.51767	3.05098	2.88911	2.78138	2.59656	2.99522	1.89377	33.4249	27.3618	9.48178	36.0581
P13693	TPT1	17	7.34566	6.26594	6.19671	6.15878	6.93993	6.19705	6.4506	6.64493	6.12154	6.37701	6.64331	7.07872	48.4583	32.6232	17.8478	25.0432
P13716	ALAD	13	4.3159	3.81932	3.42541	3.16653	3.93185	3.62146	4.27534	3.95646	3.83863	3.49159	3.53514	3.36715	31.0857	25.8012	16.0973	5.96309
P13726	F3	2	2.35798	3.2322	2.61473	1.979	3.29447	2.61375	1.23902	1.73595	3.1057	1.27028	1.91693	0.793589	32.4546	44.7843	70.5373	39.4005
P13747	HLA-E	19	5.54112	5.80854	5.14196	5.56132	5.49924	5.61773	3.21389	2.78527	3.25867	2.66829	2.92173	3.33802	22.5811	4.10318	17.1148	23.899
P13796	LCP1	2	3.41189	3.42461	3.34712	2.8024	3.3446	3.48601	3.41373	3.67091	3.19046	3.55522	4.14148	3.71706	2.85884	23.3145	16.7035	21.712
P13797	PLS3	34	6.49097	6.86108	5.50434	5.26493	6.6314	5.50745	6.38164	5.74418	6.1824	5.20631	4.99553	4.96737	42.7116	54.3936	21.5834	9.26288
P13798	APEH	25	4.81046	4.97413	4.26993	4.03993	4.70584	4.32754	5.48363	4.91102	5.16399	4.36393	4.45362	4.16459	23.8618	23.3454	20.0154	10.0573
P13804	ETFA	24	8.06385	8.6537	8.23159	8.33403	8.30801	8.4271	8.00258	7.35934	7.68598	8.17813	7.89518	7.8598	21.7731	4.3827	22.1186	12.4652
P13805;Q6ZQQ6	TNNT1	1	7.37921	7.89798	6.68092	6.43258	7.46453	6.50867	6.70573	6.85116	7.45282	6.31574	5.4925	4.90693	40.1893	43.0498	28.929	49.3916
P13807	GYS1	28	4.05265	3.3339	3.30253	2.9849	4.01097	3.16101	5.42942	4.44785	4.81175	4.20085	3.91559	3.89389	31.3877	40.6595	35.2587	12.2436
P13861	PRKAR2A	26	4.56827	3.69515	4.54116	4.4565	4.34823	4.42115	4.32351	4.55918	4.42649	4.87929	4.72143	4.85357	30.4983	3.80273	8.22408	5.77842
P13928;Q5VT79	ANXA8	5	NA	NA	NA	NA	NA	NA	2.02231	NA	0.90891	NA	NA	NA	NA	NA	52.0145	NA
P13929	ENO3	6	8.08188	7.73273	6.61432	6.26778	7.99577	6.69812	8.39269	7.77343	8.12302	6.93648	7.30706	7.30271	45.3958	66.0957	21.1062	14.0691
P13984	GTF2F2	18	5.36049	3.41052	4.34707	4.02693	4.41672	4.48823	4.95939	4.53625	4.35927	4.18643	4.65992	4.76147	64.7449	16.3621	22.0663	19.9977
P13987	CD59	10	7.99481	8.44813	7.70742	8.40567	7.47648	7.65308	6.52985	6.84222	6.92579	5.77767	5.89705	6.14275	26.3665	36.3478	13.9269	13.1392
P13995	MTHFD2	21	5.04417	4.58836	5.12603	5.19382	4.89062	5.15019	5.12591	5.52176	5.36831	5.55378	5.81574	5.82412	18.9094	10.9968	13.5926	10.3098
P14136	GFAP	1	NA	NA	NA	NA	NA	NA	NA	9.03616	8.23314	NA	NA	NA	NA	NA	38.3727	NA
P14138	EDN3	1	9.54794	10.0922	9.50928	9.80277	9.88115	9.65017	9.13133	9.15718	9.74839	8.8779	8.69656	9.11246	23.8262	8.03478	25.5988	14.5462
P14174	MIF	2	8.9946	8.99895	7.24361	7.28855	8.71487	7.60748	9.50242	8.8582	9.20185	7.58223	7.87632	7.34349	53.0447	55.4011	22.0419	18.5943
P14209	CD99	3	5.0188	5.42045	4.05224	4.35326	4.63363	4.13248	2.80956	3.22191	3.05741	2.51519	2.39573	1.71878	43.1579	17.519	14.147	27.1013
P14314	PRKCSH	24	9.24728	10.2369	9.2765	9.58757	9.57196	9.60899	8.96983	8.46506	9.0844	8.4317	8.39484	8.54615	42.1811	1.28989	21.3807	5.53221
P14316	IRF2	3	2.35417	1.49407	1.59996	NA	2.54523	1.7659	2.38313	2.56696	1.59853	1.99349	1.39011	1.40071	34.7128	37.2946	31.973	25.3241
P14317	HCLS1	26	4.45529	4.61623	3.62296	3.42599	4.58438	3.84561	NA	NA	2.36504	2.35222	NA	NA	32.8214	41.798	NA	NA
P14324	FDPS	15	6.08855	6.05483	5.60469	5.4996	6.02127	5.70683	5.70287	5.15076	5.5776	5.19029	4.67481	4.31053	17.6372	18.4555	19.0359	31.0352
P14373	TRIM27	3	NA	NA	NA	2.95901	NA	NA	NA	4.21162	2.96638	3.62188	4.09119	2.65255	NA	NA	57.5059	45.3751
P14406	COX7A2	3	4.77063	4.66704	5.02145	6.20394	4.43022	5.03756	3.18201	4.82587	3.96947	3.08035	5.06668	4.96313	12.8992	64.2576	55.3807	56.7672
P14543	NID1	38	5.82382	6.0964	5.64487	5.76874	5.57048	5.90432	2.88611	3.06194	3.0848	2.84127	3.06683	3.15175	15.9581	11.494	7.37352	10.8558
P14550	AKR1A1	16	4.9701	4.59417	4.0521	3.78326	4.9056	3.9167	4.27533	4.09589	4.21428	3.2729	3.32919	3.06766	30.7066	45.8621	6.26054	9.3146
P14618	PKM	28	11.3039	10.0285	9.15331	8.88278	10.925	9.33894	11.3216	10.6215	10.6789	10.1016	10.0874	10.0038	74.0054	78.7355	28.6072	3.62715
P14625	HSP90B1	29	11.9741	12.903	12.0305	12.5023	12.1877	12.2727	11.4634	11.0846	11.6115	11.0512	10.8126	11.0575	38.8515	11.5167	18.0582	9.39461
P14635	CCNB1	15	3.20571	1.9757	3.45166	2.76049	2.93033	3.53427	4.28907	4.20153	3.72504	4.27686	4.94861	4.8266	45.4718	29.6418	19.7547	23.0605
P14649	MYL6B	5	3.09445	2.50945	2.60168	2.56528	2.30884	2.69036	3.3412	3.80072	3.09006	2.68364	3.31831	3.15739	22.8532	13.1586	25.6169	21.603
P14678;P63162	SNRPB	11	5.43331	5.52602	5.63119	5.71223	5.7199	5.9295	5.37145	5.86535	5.5728	5.88754	6.26548	5.84361	6.8732	8.74432	17.413	16.7167
P14735	IDE	40	5.45079	5.34818	5.08273	4.93301	5.35993	5.11076	6.44929	5.71869	6.08746	5.58944	5.38301	5.44257	12.7941	15.0028	25.0908	7.46164
P14854	COX6B1	6	5.39347	5.36247	5.46455	6.01973	5.54358	5.59091	3.83085	4.72281	3.87243	3.61617	5.11675	4.76827	3.65053	18.9908	37.5154	46.1932
P14859	POU2F1	5	3.86699	3.04456	3.16197	3.52698	3.38881	3.02399	4.79442	4.1842	4.10779	3.31352	4.08022	3.78612	32.801	17.2899	27.6185	25.7767
P14866	HNRNPL	25	6.2093	6.25552	6.03516	6.94285	6.6443	7.05838	6.45908	7.38994	7.54422	6.96842	7.5936	5.98126	7.89247	14.3366	35.5153	51.1156
P14868	DARS1	32	6.9461	4.99178	6.55324	6.53264	6.35797	6.86941	8.05573	7.54076	7.54197	7.61656	7.52102	7.71071	56.2662	18.4176	21.6416	6.56922
P14921	ETS1	5	NA	NA	NA	0.925962	1.38346	NA	1.94746	1.67124	1.61281	1.50392	2.73868	2.84385	NA	22.2374	12.7481	42.6955
P14923	JUP	31	6.75148	6.72105	6.54483	6.77739	6.3315	6.84291	6.6823	6.10556	6.55874	6.39449	5.92025	5.78008	7.56773	18.182	19.8813	23.2649
P14927	UQCRB	17	5.59379	5.96033	5.42883	5.77878	5.90499	5.63503	4.60628	5.03194	4.8949	3.91187	5.41354	5.59215	19.3722	9.32396	14.6431	50.3131
P15018	LIF	2	NA	NA	NA	2.98978	NA	NA	2.61075	3.0779	3.07928	3.08164	3.24435	3.57118	NA	NA	17.6163	17.6723
P15056	BRAF	1	NA	NA	NA	NA	NA	NA	4.07356	4.36136	4.36611	2.72848	3.46851	3.65252	NA	NA	11.2007	30.6446
P15104	GLUL	11	3.84102	2.4923	2.78791	2.95678	3.70457	3.39801	4.98824	3.35251	3.737	3.90737	3.09154	3.30467	52.482	25.2492	63.1199	30.6917
P15121	AKR1B1	22	6.57132	6.6882	6.04812	5.94039	6.5239	5.91796	5.66279	5.33513	5.6538	4.37048	4.65402	4.40121	22.0533	25.1811	12.4221	11.0839
P15144	ANPEP	37	10.0582	10.799	9.27575	9.59751	10.3262	9.58889	2.87714	3.73563	3.32997	3.95129	3.14834	NA	50.7025	31.315	29.2086	38.3695
P15151	PVR	12	8.56348	8.94193	8.11154	8.78161	8.63995	8.48295	6.68229	6.72941	7.25044	5.89863	6.02169	6.20066	28.1674	10.314	23.0018	10.6121
P15153	RAC2	6	6.80214	6.42006	6.68694	6.60348	6.80659	6.34899	2.43793	1.77471	1.60824	2.54554	1.66153	1.18787	13.2191	15.7027	32.1545	49.2953
P15170	GSPT1	36	5.43643	4.19686	4.54517	4.07745	5.16981	4.44254	6.08042	5.80731	5.94181	5.8383	5.80322	6.17096	46.6194	39.9381	9.46175	14.5692
P15260	IFNGR1	10	5.59521	6.35205	5.32662	5.44719	5.24704	5.99843	3.56004	3.04617	3.31093	3.03651	3.22058	3.60798	38.8032	28.1345	17.6943	20.7673
P15289	ARSA	11	5.54424	6.30384	5.41664	5.36642	5.78069	5.43717	4.63748	4.27662	4.29279	4.22969	3.97194	3.77775	35.4719	15.9006	14.6498	15.8348
P15291	B4GALT1	10	4.46348	5.04559	4.53786	4.83336	4.86584	4.91169	4.04839	3.89853	4.32108	3.53665	3.73222	4.03702	23.0688	2.73373	15.1073	17.7287
P15309	ACP3	4	1.21995	1.92877	NA	NA	NA	0.849268	3.44456	2.19358	2.45567	2.38845	1.64928	NA	34.0593	NA	48.8683	35.4567
P15311	EZR	34	7.23605	5.84319	6.58805	6.20378	6.71896	6.70778	8.20213	7.65703	7.86191	8.13357	8.28453	8.42044	46.2209	19.0776	19.4218	9.90849
P15336	ATF2	2	2.93727	1.93916	3.31013	2.52296	2.54783	2.82124	2.21575	2.48776	2.02196	NA	2.25368	1.15127	43.0851	11.8152	16.3791	51.5482
P15374	UCHL3	9	3.9281	3.79024	3.14501	2.99368	3.76966	3.14764	3.41342	3.66175	3.60875	2.30376	2.29565	2.4526	26.5419	30.034	8.86045	6.22838
P15407	FOSL1	3	NA	2.4743	2.01562	NA	NA	1.89002	2.84939	2.76897	2.72443	2.0474	2.95077	2.60588	22.2936	NA	4.41482	30.0993
P15408	FOSL2	2	2.72379	2.08741	NA	2.26776	2.82765	2.73699	NA	NA	2.70637	NA	2.4847	NA	30.6946	19.5828	NA	NA
P15514	AREG	2	NA	NA	NA	NA	NA	NA	2.4452	2.31432	1.6742	1.80359	3.29737	3.49608	NA	NA	26.2069	50.5233
P15529	CD46	14	6.8802	7.26424	6.54188	6.78866	6.74226	6.776	5.51141	5.38936	5.68295	4.70559	4.95625	4.85557	25.0491	1.65713	10.2956	8.66112
P15531	NME1	8	5.63535	4.76643	4.564	4.15674	5.02168	4.65749	6.59538	6.19257	6.28753	5.72165	6.2726	6.59132	42.1334	29.0805	15.0224	28.9837
P15559	NQO1	23	5.02905	5.73299	4.53322	4.43364	5.35344	4.45157	6.57651	6.41374	6.18064	5.52808	5.48179	5.78544	42.2524	39.2898	13.5938	11.6526
P15586	GNS	19	6.5532	7.33859	6.42084	6.34131	6.89509	6.55894	5.72658	5.16882	5.55457	5.4144	5.04463	4.98436	36.7351	19.6273	19.0137	16.7599
P15848	ARSB	16	4.53611	5.2766	4.00762	4.05692	5.16481	4.07185	2.59381	2.3484	2.65261	2.62729	2.30186	2.02432	44.5807	47.8213	10.8567	20.9747
P15863	PAX1	1	5.82495	6.01344	4.45719	5.07763	5.30223	5.33836	5.78278	4.77643	5.82417	4.46471	3.88309	3.57031	47.4927	9.52118	35.4622	32.3946
P15880	RPS2	19	9.07032	7.46109	9.29286	8.96334	8.42541	9.23013	9.58313	9.2622	9.24984	9.31277	9.47281	9.53448	53.4151	26.8757	13.5496	7.80125
P15882	CHN1	3	3.32757	NA	NA	NA	NA	NA	3.90264	4.28014	4.19271	3.96555	3.87724	3.78586	NA	NA	13.2371	6.22145
P15927	RPA2	10	5.97246	5.49399	5.53583	4.75765	5.7251	5.58698	5.90005	5.5235	5.76598	4.96966	5.18153	5.30289	19.2002	32.2021	12.9607	11.4921
P16035	TIMP2	8	3.7931	4.05151	3.73729	3.98927	4.10471	3.99469	2.2707	2.64101	2.67296	2.20898	2.28304	2.36064	11.9353	4.57218	14.7664	5.25795
P16070	CD44	23	6.30419	6.67618	5.43107	5.97737	6.70833	5.58035	7.45308	7.58958	8.12746	6.68419	6.71681	6.66059	39.8144	40.8995	25.9219	1.95948
P16083	NQO2	4	4.21752	3.64868	2.90234	2.94847	3.91054	3.04573	2.26248	2.06577	NA	NA	2.24629	NA	43.2741	39.4547	9.62636	NA
P16104	H2AX	2	2.1077	3.05488	3.08418	3.89848	2.50743	3.73632	3.02474	4.46646	3.88555	4.08536	4.58832	3.0355	33.5565	43.6254	46.5559	48.4052
P16144	ITGB4	47	7.02881	6.7487	6.5387	6.69343	6.35964	6.94286	6.38389	5.86996	6.43676	6.25094	5.51041	5.4269	17.1833	19.8895	20.2451	33.5722
P16152	CBR1	17	6.02179	5.74138	5.25206	4.91946	6.05148	5.30375	6.29411	5.78838	6.18946	5.29483	5.28383	5.24495	25.8266	41.2953	17.5982	1.80872
P16219	ACADS	17	6.14597	7.20468	6.84199	6.95785	6.46283	6.88993	4.63567	4.44456	4.54196	4.44475	4.0397	3.92573	34.6639	17.5838	6.61614	19.6251
P16220	CREB1	2	4.02636	4.2456	3.74371	3.57665	4.47845	3.66842	4.49525	4.65239	4.50821	3.87698	4.78007	3.72963	17.1858	36.8721	6.14507	42.3469
P16260	SLC25A16	12	4.34782	4.68146	4.68469	4.89364	4.43658	4.64379	3.24729	3.24094	3.48548	3.47272	3.88703	3.91692	12.8611	15.929	9.91442	16.2949
P16278	GLB1	22	6.77374	7.31627	6.76482	6.7152	6.92861	6.69771	5.98244	5.21516	5.39213	5.48972	4.79171	4.66564	23.0736	9.12303	29.2291	32.6994
P16284	PECAM1	40	9.2729	10.0116	8.61671	9.41472	9.05073	9.26046	2.59399	6.79697	2.47122	3.12691	0.0568297	NA	47.6271	12.5181	148.696	111.326
P16298	PPP3CB	17	5.41506	4.92212	4.85107	4.6077	5.07459	4.84754	4.70197	4.4649	4.78949	4.01977	3.97313	3.86215	22.3434	16.0953	11.3442	5.55157
P16333	NCK1	15	4.5917	3.96219	3.53348	3.63761	4.32579	3.79725	4.62404	4.33461	4.26086	4.29564	4.46001	4.58838	37.4482	26.1073	13.6943	10.0951
P16383	GCFC2	8	3.59575	1.85974	2.92618	2.62783	2.7613	3.23259	3.87877	3.43961	3.54067	3.79178	3.84663	3.72045	54.4536	22.9649	16.4523	4.37197
P16401	H1-5	17	6.4235	6.77708	7.59033	7.34135	6.84876	7.41337	6.92234	7.7054	7.67838	7.56586	7.22911	6.42259	43.3562	19.9391	27.7058	36.9202
P16402	H1-3	7	3.86767	4.31175	4.82072	4.89217	4.19582	4.97481	4.01818	4.22177	3.95559	4.12027	4.00818	3.52519	32.9633	26.8923	9.84144	20.5863
P16403	H1-2	7	5.25548	5.4596	5.82359	5.9611	5.70664	5.95309	4.70672	5.13033	5.51821	5.43254	4.77586	4.00504	20.3659	9.72182	27.6902	47.1836
P16422	EPCAM	1	NA	NA	NA	NA	NA	NA	NA	3.37949	3.26055	NA	NA	NA	NA	NA	5.82608	NA
P16435	POR	27	8.97341	9.58359	8.6775	8.98691	9.31241	8.86951	9.23073	8.92529	9.48096	8.63605	8.3207	8.54491	33.1613	16.3614	19.0188	10.99
P16455	MGMT	5	3.87097	3.49275	2.78119	2.26091	3.50823	2.61445	NA	NA	2.1877	NA	NA	2.02457	35.6146	46.8544	NA	NA
P16520	GNB3	3	4.08078	3.94187	2.31137	3.52507	4.46062	3.61506	3.03073	2.26803	2.81623	2.16078	2.45617	2.80176	52.3611	38.4214	25.5704	22.2889
P16591	FER	5	3.05918	NA	1.65783	NA	NA	NA	3.30985	2.89372	2.73398	3.03448	3.56317	3.46158	63.7491	NA	21.3057	18.4148
P16615	ATP2A2	32	10.2812	10.4556	9.84613	10.2961	10.2352	10.1862	9.44271	8.9126	9.50261	9.05245	8.95245	9.12964	20.7231	3.82401	20.9462	6.13085
P16885	PLCG2	12	2.41489	2.48538	NA	3.2076	3.03647	2.70754	3.69779	3.6104	3.5119	3.28023	3.26587	3.52796	3.45458	17.0874	6.43061	10.4924
P16930	FAH	15	4.81725	4.56644	4.03419	3.50976	4.92309	3.81183	4.21413	3.62925	3.71981	2.96156	3.28076	3.19111	26.1899	55.1887	22.8793	11.137
P16949	STMN1	29	5.90846	5.71729	5.22711	4.82664	6.76299	4.84551	6.61684	5.85948	6.40202	5.72298	5.41202	5.30093	23.0223	83.6531	25.4016	15.585
P16989	YBX3	17	3.77246	3.47679	4.05371	3.70258	3.56271	4.62628	4.57657	4.16106	4.28292	5.56822	5.50689	5.73552	19.8482	43.0928	15.1641	8.33144
P17026	ZNF22	3	2.11901	1.92209	2.49969	2.98171	2.35141	2.90607	2.05423	2.71539	3.02102	2.89117	2.85727	2.25505	20.8476	22.1188	31.8143	22.8408
P17028	ZNF24	2	3.27643	NA	3.09539	3.12415	3.29451	3.00691	3.76168	3.84169	3.70178	3.38418	3.48499	3.26767	8.86212	10.1014	4.881	7.51253
P17050	NAGA	13	5.39017	5.94561	4.99795	4.6985	5.51045	4.86775	4.76766	3.97625	4.33543	4.40589	3.83098	3.43045	33.4283	31.3226	27.544	34.4508
P17096	HMGA1	12	2.34086	2.2513	2.54205	2.38415	1.89401	2.53676	4.36284	5.36557	4.16132	5.03981	5.7033	4.68023	10.492	21.9089	48.0662	37.08
P17152	TMEM11	6	5.40405	5.4818	5.69937	5.68639	5.17626	5.46829	4.6262	4.96761	5.11993	4.68022	5.15802	4.95007	10.825	17.4485	16.9184	16.3729
P17174	GOT1	21	4.82418	4.43151	3.67809	3.36347	4.84623	3.85663	5.60342	5.19946	5.36551	4.04402	4.696	4.50487	37.2501	54.2598	14.2094	22.0703
P17181	IFNAR1	8	4.46795	4.39562	4.3414	4.1423	4.12334	4.24415	3.91885	NA	3.70989	3.6987	NA	3.62325	4.41338	4.55494	10.2242	3.69701
P17252	PRKCA	38	7.05761	6.33527	6.89944	6.76081	6.75005	6.92519	6.07979	5.83939	5.93936	6.06821	5.58829	5.48103	24.4755	6.93029	8.42133	22.6702
P17275	JUNB	2	1.39259	NA	2.66447	NA	3.10358	NA	3.09936	3.18472	3.81934	3.46021	3.55332	3.53385	58.5918	NA	28.9104	3.37594
P17301	ITGA2	27	8.02625	8.80393	7.14643	7.41663	8.43098	7.31179	7.30205	6.7657	7.28936	6.12939	5.94534	6.21295	54.3478	46.3402	19.784	9.32344
P17302	GJA1	18	4.40939	4.32122	4.7696	5.09651	4.47191	5.13896	1.50735	1.52425	1.65336	2.78752	2.02005	1.97861	17.052	23.748	5.61717	33.7956
P17342	NPR3	12	3.99181	2.70081	3.62373	3.56022	3.99707	3.57551	NA	3.7779	3.38246	NA	3.93051	NA	41.006	17.9387	19.2612	NA
P17405	SMPD1	13	5.82175	6.09625	5.36238	5.07011	5.76291	5.21637	4.01192	3.47528	3.87605	3.72476	2.9154	2.73165	24.7019	26.5452	18.4467	39.0387
P17480	UBTF	35	4.23687	3.9256	4.43723	4.41747	4.2389	4.34904	4.08619	4.68317	4.4503	4.74727	4.6989	4.20085	17.4646	6.19766	20.2829	19.6055
P17535	JUND	2	4.02627	3.86347	3.18471	2.85436	4.37362	3.51662	4.17573	3.33055	3.12901	3.13978	3.90867	3.47299	28.2238	52.5743	41.0579	26.9427
P17544	ATF7	2	2.43562	2.08729	2.32835	2.4695	1.63845	2.42903	2.29253	2.14726	2.46397	2.50868	2.60562	1.52042	12.0719	29.0256	11.0214	35.9431
P17568	NDUFB7	9	4.10278	3.61011	4.41768	4.71715	3.49938	4.28713	2.77496	3.16904	2.42949	2.20692	3.7429	3.45885	27.1027	39.4246	25.6492	46.9036
P17612	PRKACA	9	4.88025	4.22664	4.69855	4.49399	4.83989	4.50562	3.41295	3.64809	3.37411	3.94393	3.78791	3.58746	22.1477	14.1027	10.5383	12.2681
P17655	CAPN2	29	7.86931	5.5865	6.05028	5.51717	6.8515	5.89735	7.78101	7.51061	7.46843	6.41055	6.85565	6.82826	88.2427	50.1138	12.0991	16.3644
P17676	CEBPB	5	2.42289	NA	1.6174	NA	1.75756	NA	3.44121	4.16755	3.03891	3.19674	4.24166	3.59375	38.4848	NA	40.8357	37.3908
P17706	PTPN2	28	4.22322	3.21924	4.52023	4.57148	4.02	4.64369	4.49976	4.30069	4.2639	4.61843	4.94914	5.014	41.0731	21.9359	8.98658	14.101
P17812	CTPS1	38	5.06599	3.69633	4.13592	3.5091	4.68124	3.96338	6.02212	5.76402	5.76379	5.66856	5.79068	5.83477	50.4657	41.7865	10.6219	5.89187
P17813	ENG	27	7.33463	7.55838	7.00003	7.27829	7.18987	7.29291	3.07124	3.01486	3.50773	2.23812	1.92076	1.85326	19.0211	3.82394	19.5385	14.7102
P17844	DDX5	34	5.309	4.87423	6.22817	6.6111	5.24242	6.94047	6.07458	6.67883	6.47041	6.95751	7.07228	6.66312	49.8834	50.6804	20.4959	14.169
P17858	PFKL	30	5.03434	3.87928	4.48188	4.02464	4.49124	4.38682	5.41845	5.19788	5.18377	4.81278	4.94452	4.74946	38.9381	16.2431	9.34586	6.97037
P17900	GM2A	7	4.64423	5.44203	4.20824	4.21912	4.90323	4.29858	5.02773	4.0817	4.35113	4.34014	4.36146	3.75677	44.7119	27.4453	35.3323	21.9735
P17931	LGALS3	15	8.47122	8.61305	7.26366	7.55367	8.11188	7.48819	6.95949	7.01685	7.29279	5.85007	5.95836	5.87049	42.6872	25.0669	12.7092	4.02674
P17936	IGFBP3	9	2.97861	NA	2.68236	2.74001	3.0431	3.63511	3.50738	3.17525	2.48479	4.3694	4.34348	4.0189	14.4697	32.5778	33.5092	12.9825
P17948	FLT1	4	3.24827	2.65709	2.96305	3.38008	3.10169	2.63259	NA	NA	NA	NA	NA	NA	20.3139	25.1346	NA	NA
P17980	PSMC3	31	6.69735	5.45013	5.81186	5.3611	6.30756	5.86467	7.23679	6.45618	6.81671	6.27046	6.16756	6.4805	46.6897	32.0605	27.1033	11.2308
P17987	TCP1	32	7.51411	5.80768	6.69682	6.3724	6.99075	6.66216	8.56961	8.11653	8.21355	7.98263	8.28783	8.61231	56.0804	21.4626	17.1046	21.7687
P18031	PTPN1	27	7.98954	7.75983	8.002	8.27637	7.65284	8.3976	7.43183	6.96133	7.21031	7.05844	7.79237	8.01264	9.18346	25.4411	16.1846	31.4306
P18065	IGFBP2	10	4.71749	4.88891	4.61454	4.76717	4.29464	4.64613	NA	NA	3.6499	NA	NA	NA	9.70575	16.3361	NA	NA
P18074	ERCC2	19	2.95684	2.94163	3.16816	3.18419	3.0618	3.14046	3.23048	3.64698	3.33165	3.88538	3.79469	3.8059	8.98393	4.27269	15.5001	3.45808
P18077	RPL35A	22	5.74994	4.37777	6.80747	6.7101	5.28324	6.82472	6.2573	6.5521	5.89664	7.30696	7.27292	7.59762	74.2469	47.5045	22.3548	12.7593
P18084	ITGB5	34	6.01868	6.62785	5.2533	5.16471	6.06597	5.41206	5.92663	5.53402	6.08582	5.4643	4.75307	4.69105	45.254	33.7869	18.8534	31.7612
P18085	ARF4	7	7.00869	7.27793	6.04647	6.23834	6.97495	6.19693	6.81394	6.24291	6.73135	5.99762	5.81635	6.01702	39.2178	32.4155	20.0434	7.50103
P18124	RPL7	23	8.08417	6.54456	8.9297	8.88154	7.53483	9.14255	8.64598	8.45416	7.92342	9.4697	9.72425	10.0508	69.4968	48.5602	24.3464	20.3339
P18206	VCL	38	8.76102	8.75102	7.89409	7.67881	8.74941	8.05449	8.03931	7.59798	8.043	6.82913	7.02996	6.86505	30.5513	38.8266	16.7472	7.55578
P18433	PTPRA	35	4.94291	5.02784	4.66818	4.67559	4.92955	4.76499	4.00872	3.65237	4.07761	4.11834	3.05578	2.81718	12.6201	9.03106	15.1153	51.5854
P18583	SON	31	2.90909	3.44625	3.76629	3.63129	3.09345	3.98945	3.85213	4.88039	4.17476	4.51241	4.88411	3.75712	28.6162	29.9551	37.9365	36.6132
P18615	NELFE	17	3.6698	2.34643	3.88628	4.02093	3.03807	4.44056	4.75644	4.30089	4.21118	4.76618	5.11938	5.20261	47.0371	44.1261	21.1777	15.3659
P18621	RPL17	25	6.71911	5.39739	7.60724	7.50829	6.19663	7.63737	7.2028	7.53546	6.89008	7.99728	8.09683	8.27397	67.2716	45.0295	22.3071	9.82789
P18669	PGAM1	26	7.15546	6.95051	5.8167	5.53393	7.25269	5.90566	7.34588	6.92155	7.44085	5.89119	6.17232	5.84938	42.1355	66.9702	18.1494	12.5428
P18754	RCC1	22	4.26784	4.6187	3.89115	3.83159	4.50297	3.94408	5.52692	5.2387	5.41652	4.35778	4.99694	3.87929	24.9123	26.2374	9.95173	39.1396
P18827	SDC1	3	1.10175	1.94487	2.04703	2.0964	1.29735	2.2591	2.23054	1.80476	1.90061	1.91725	1.73746	1.98599	31.8289	31.8791	15.9716	8.72886
P18846	ATF1	3	2.84317	2.69078	3.06303	2.89828	3.18507	2.09769	3.0974	3.41559	3.50882	2.97969	3.51342	2.99175	13.0919	35.2536	14.3943	22.2282
P18850	ATF6	12	3.0016	2.37668	3.40754	3.45971	2.96649	3.70854	2.8598	2.48189	2.34858	3.52628	3.17207	3.23553	34.1363	24.9101	18.9854	13.4858
P18858	LIG1	36	4.7238	3.35955	3.83924	3.36492	4.20176	3.84723	4.97144	4.48688	4.6913	4.01184	3.92944	3.93679	49.4615	28.1902	17.0167	3.18822
P18887	XRCC1	15	3.57934	3.06798	3.51121	3.37107	3.40336	3.56223	3.61935	3.58083	3.62215	3.78591	3.8459	3.14617	18.1499	7.21594	1.59302	24.5958
P19021	PAM	26	4.16047	4.42243	4.11266	4.10282	4.31886	4.14057	2.90779	2.58106	2.92047	2.60054	2.40861	2.41834	11.8833	8.15222	12.7899	7.64681
P19022	CDH2	26	5.48301	5.4095	5.10886	5.45203	5.66974	5.79409	5.29397	4.65421	5.35765	5.21899	5.27451	5.40628	13.2422	11.7912	24.6725	6.74569
P19174	PLCG1	38	4.32947	3.11767	3.43002	3.1883	3.96226	3.38024	4.5406	4.20714	4.27775	4.63205	4.39099	4.51304	46.1169	29.2514	12.5022	8.34289
P19256	CD58	6	6.84185	7.40275	6.02408	6.27398	6.92236	6.44964	5.89472	5.52111	5.98991	5.133	5.34983	5.19285	44.7755	24.1292	16.3947	7.8749
P19320	VCAM1	29	4.94373	5.22064	4.10135	4.38915	5.00539	4.539	3.55649	NA	NA	3.41417	3.40961	2.45325	36.1441	23.1801	NA	33.4397
P19338	NCL	24	9.936	9.49094	10.0452	9.95813	9.60811	10.6236	10.4654	9.59178	9.91524	10.1446	10.481	10.6444	19.2275	36.9179	31.3609	17.0916
P19367	HK1	33	9.05872	7.94024	9.09527	9.17959	8.48131	9.11981	8.32154	7.99211	8.21217	8.43371	8.42807	8.62401	38.5039	24.5511	11.3975	7.8947
P19387	POLR2C	5	4.1513	3.7844	4.13565	3.83394	3.91443	4.33321	4.32608	3.91682	3.94984	4.14068	4.17195	3.78614	13.7426	19.3624	16.3873	14.1837
P19388	POLR2E	10	3.35991	2.60056	3.38298	3.18705	3.34906	3.70921	3.95078	3.88997	3.8483	4.44928	4.28792	4.41019	27.7413	19.0256	3.58336	5.75683
P19404	NDUFV2	8	4.88178	4.90299	5.12999	5.5146	4.91655	5.53966	3.97794	4.05013	3.75472	3.93997	4.6882	4.7969	9.77756	22.5349	10.4087	29.0838
P19438	TNFRSF1A	7	4.56683	4.22558	4.66481	4.78426	4.37283	4.90752	3.11968	3.44013	2.63968	3.64668	NA	NA	15.3362	18.4563	26.9131	NA
P19447	ERCC3	21	3.20468	3.38361	3.19705	3.44484	3.0421	3.80292	3.09627	3.91519	3.66327	4.03324	4.38541	3.78903	7.46479	25.9582	27.299	21.0424
P19474	TRIM21	19	4.90823	3.54834	3.88834	3.46514	4.45777	3.81175	3.94872	3.63988	3.81033	3.36598	3.51647	3.47405	52.0475	36.0044	10.6483	5.31984
P19484	TFEB	1	4.23387	3.60464	3.5537	4.21368	4.32683	3.66955	5.13395	5.23514	4.68185	4.60853	5.09313	5.00023	27.8587	22.6538	19.2605	16.9656
P19525	EIF2AK2	30	5.27271	3.99476	5.68827	5.34721	4.73513	5.63644	5.12517	4.68652	4.36899	5.12719	5.50457	5.49518	50.962	29.842	26.6175	14.2277
P19526	FUT1	7	3.17313	3.47814	3.02662	2.98031	3.31407	3.09434	2.86217	2.68394	2.95363	2.13102	2.04622	2.29069	16.3215	11.9419	9.35894	8.70243
P19532	TFE3	5	3.35482	3.20028	NA	NA	3.4611	4.21679	4.24168	4.08581	4.04019	3.76563	4.17965	3.91694	7.56696	36.2142	7.44004	14.7495
P19623	SRM	15	5.39148	5.21637	4.11589	3.99068	5.40521	4.30219	6.28686	5.85312	6.40028	4.7978	5.14859	5.10999	40.6094	55.041	18.9514	12.8082
P19634	SLC9A1	21	4.86412	5.29852	4.76018	4.94297	4.83454	5.05214	3.89236	3.49062	3.79339	3.64069	3.70876	3.71795	20.6236	7.53688	14.0089	2.90152
P19784	CSNK2A2	24	4.95864	3.84686	4.58483	4.14527	4.59309	4.60246	5.41902	5.09597	5.15985	4.82308	4.93216	5.21811	36.2033	17.0802	12.1736	14.4935
P19823	ITIH2	10	3.21426	3.90661	3.57812	2.78469	3.07918	3.28158	4.25267	4.89154	4.82386	3.03471	3.79612	3.59437	23.6906	16.984	22.4957	25.5556
P19838	NFKB1	15	3.00255	2.39025	2.51084	2.44118	2.79444	2.27243	3.20963	3.09228	2.89886	2.64628	2.69525	3.10045	23.5167	18.9282	10.7217	18.0097
P19971	TYMP	17	4.79888	4.69189	3.8156	3.52458	4.72523	3.99045	5.14911	4.38425	4.69864	3.36777	3.57469	3.35448	32.9136	42.7864	27.0069	8.75665
P20020	ATP2B1	36	7.50798	7.12233	6.87005	6.76364	7.27487	7.02026	6.97821	6.42307	6.88024	6.34816	6.30014	6.57756	22.6205	17.6424	19.3524	10.5279
P20042	EIF2S2	26	5.65692	3.98909	5.40418	4.91156	4.90263	5.53753	6.17695	5.6534	5.48337	5.90914	6.43051	6.5792	49.9124	26.7544	26.1601	22.828
P20062	TCN2	19	5.10285	5.15474	4.99222	5.36581	4.69933	5.05163	2.37725	NA	3.13855	2.17174	3.27052	NA	5.69614	22.809	36.4711	51.3938
P20073	ANXA7	27	9.77833	7.32544	8.86501	8.18418	8.8927	8.82706	8.38453	8.06915	7.90846	7.88374	8.01633	8.24355	71.8064	24.8149	17.1473	12.7856
P20226	TBP	3	NA	3.13194	3.10291	NA	3.40259	3.04021	3.27324	4.02176	3.85288	3.30804	3.659	NA	1.42287	17.6685	25.2626	17.1172
P20248	CCNA2	6	3.6524	2.47196	3.5029	3.65838	3.06623	3.39754	2.97534	3.14668	3.13196	3.25291	3.39045	3.56669	38.1964	20.2166	6.45608	10.9583
P20273	CD22	2	NA	NA	NA	NA	NA	NA	3.83772	2.94212	3.11401	NA	3.41267	3.84173	NA	NA	34.9553	20.8754
P20290	BTF3	16	5.02357	4.44754	4.82361	4.804	5.25565	4.9158	5.3059	5.02832	5.18154	4.94497	5.2651	5.3801	19.5773	16.8109	9.57837	15.0744
P20292	ALOX5AP	2	NA	NA	NA	NA	NA	NA	7.24581	5.35657	5.48105	NA	6.07719	7.16043	NA	NA	79.5254	50.7315
P20333	TNFRSF1B	1	0.771162	2.29894	2.34342	2.04494	0.912337	0.685226	NA	NA	NA	NA	NA	NA	48.7538	54.4256	NA	NA
P20336	RAB3A	4	3.08918	3.43124	2.90287	3.40734	3.57349	3.5109	4.62298	3.97641	4.2466	3.84253	3.29254	3.55556	18.9644	5.77388	22.764	19.0587
P20337	RAB3B	10	4.71508	5.11475	4.44676	4.49515	4.63682	4.76947	4.36266	3.92205	4.28696	3.47862	3.71762	3.51621	23.6458	9.48332	15.5881	9.10328
P20338	RAB4A	14	5.4867	6.12404	5.34909	5.56207	5.70485	5.49277	5.80216	5.45452	6.01523	5.20164	4.75676	4.95134	30.3009	7.58035	19.0814	15.5589
P20339	RAB5A	16	7.22329	6.97474	7.10599	7.27429	7.14134	7.10149	6.36106	6.19001	6.52359	6.0745	6.07069	6.30229	8.5897	6.35719	11.526	9.42311
P20340	RAB6A	20	8.94949	9.5614	8.65021	9.00376	9.27849	8.8017	7.96273	7.72511	8.23548	7.34084	6.97402	7.26598	33.3231	16.734	17.7389	12.9659
P20585	MSH3	6	3.16421	2.61019	3.27151	3.47231	3.34115	3.28355	3.27157	3.34684	3.32183	3.50724	3.76692	2.89343	22.8371	6.78107	2.64579	28.9686
P20591	MX1	39	8.35335	7.22716	6.62814	6.324	7.83809	6.76172	2.55892	3.15372	2.17116	NA	1.83902	2.63077	62.3929	56.7345	34.9333	37.8601
P20592	MX2	25	3.8959	3.6011	3.79487	3.99009	3.67446	4.55293	NA	NA	1.97134	2.39734	2.65613	NA	10.2101	31.6805	NA	12.6503
P20594	NPR2	31	4.30416	3.81401	4.1683	4.06996	4.0062	4.08148	2.9093	3.11758	3.64119	3.46507	2.53625	NA	16.8622	2.7895	27.1629	44.0142
P20618	PSMB1	15	6.89258	6.13515	6.19864	5.54554	6.64543	5.9262	6.83749	6.05756	6.42945	6.03363	5.72642	6.02802	31.0256	39.9875	26.959	11.728
P20645	M6PR	21	6.59711	6.89538	6.06566	6.19859	6.57592	6.43705	6.80433	6.40113	7.0048	5.95087	5.97684	6.26711	27.7106	12.978	20.4811	12.5539
P20674	COX5A	7	4.70531	5.40224	5.06864	5.75664	4.21289	4.96233	3.31869	4.36085	4.2063	2.53643	3.5746	2.58319	23.8648	52.0478	34.2835	43.9752
P20700	LMNB1	41	5.12188	5.72053	5.55211	5.40769	5.33204	5.53455	5.38346	5.94757	5.20626	5.50248	5.97789	3.7756	20.3832	7.1491	28.0973	61.4283
P20742	PZP	4	2.59768	3.54522	3.46853	3.06721	2.71461	3.44041	3.42101	3.90894	3.67707	3.15066	3.52988	3.24389	32.1448	25.0481	16.7868	14.065
P20749	BCL3	3	NA	NA	NA	NA	NA	NA	4.04128	4.1172	3.7348	4.4556	3.57693	3.50332	NA	NA	13.5146	39.525
P20810	CAST	30	4.24392	2.96127	3.10472	2.66887	3.64632	3.68861	5.27252	4.17881	4.15659	4.40714	5.29469	5.59866	52.8138	34.6497	48.0195	38.164
P20827	EFNA1	3	4.93036	5.55201	4.76863	5.312	5.06843	5.07616	4.09939	4.35992	4.44074	4.17016	2.87218	3.00983	30.2119	9.84567	11.9969	53.6244
P20839	IMPDH1	21	4.09842	2.75875	3.35411	3.21073	3.68102	3.35565	5.56324	4.8809	5.32734	4.38934	4.29792	4.03061	46.3796	17.1124	23.0151	12.537
P20848	SERPINA2	1	4.5392	4.56479	5.28348	5.03831	4.53799	5.07011	5.27753	5.49266	5.37243	5.52675	4.96585	4.79397	31.2532	19.3437	7.50017	27.822
P20933	AGA	6	4.20624	4.78658	3.73	3.34592	4.28802	3.72866	4.32259	4.01209	4.15347	4.0828	3.76176	3.64961	36.6887	33.3346	10.8111	16.0334
P20936	RASA1	22	3.22629	2.41302	2.60026	2.28135	2.93531	2.31186	3.41984	3.19569	3.12163	2.93119	3.11183	3.34228	31.0458	27.1309	10.9938	14.3666
P20962	PTMS	4	3.5526	2.6971	2.42878	1.69716	3.15596	2.91398	3.34717	3.11431	3.53122	2.49723	3.32094	3.02262	43.1261	45.0593	14.323	27.5285
P21127	CDK11B	31	5.44684	4.86817	5.70555	5.5554	5.23854	5.84604	5.72145	5.6131	5.68059	5.86872	5.83336	6.09886	27.8687	20.8513	3.77501	10.2446
P21266	GSTM3	10	2.47789	2.56571	1.8379	1.22478	2.48489	1.86798	3.98415	3.38921	3.61368	3.06175	2.97255	2.93227	25.1971	42.4839	21.2095	4.62812
P21281	ATP6V1B2	29	6.29057	6.04453	6.49147	6.63711	6.30116	6.62883	5.61424	5.47242	5.66418	5.2233	5.40815	5.73482	15.3497	12.7384	6.79132	18.297
P21283	ATP6V1C1	29	4.56673	4.13306	4.52601	4.7759	4.30714	4.56715	4.253	4.17319	4.07168	4.00457	4.28996	4.54435	15.7649	16.082	6.27242	18.5372
P21291	CSRP1	14	4.25956	4.2986	2.95507	2.96513	4.11339	3.17913	4.82008	4.45067	4.33533	4.25246	5.18026	5.2659	43.3896	45.3129	18.149	33.9933
P21333	FLNA	48	9.43605	7.53914	9.43475	9.30445	8.81396	9.63524	9.53322	9.61608	9.02219	10.3646	10.6968	10.9102	55.8375	27.5908	20.8163	18.5922
P21359	NF1	49	2.91106	2.95796	3.40726	3.12892	2.88768	3.11067	3.58242	3.80214	3.64534	4.61829	4.19079	4.14674	19.8684	9.05275	7.95373	18.8563
P21397	MAOA	31	6.14329	7.17722	7.1522	7.29297	6.59445	6.9243	2.97306	2.5383	2.62504	3.56819	3.59218	3.64012	35.2725	24.203	16.4985	2.54847
P21399	ACO1	35	6.56865	6.08278	5.33794	5.2192	6.47344	5.62705	5.48951	5.10585	5.28733	4.30453	4.67175	4.63942	40.223	46.108	13.3209	13.4952
P21453	S1PR1	6	4.92162	5.23999	4.4039	4.89664	4.65368	4.59697	NA	NA	NA	NA	NA	NA	27.9769	11.3135	NA	NA
P21579	SYT1	5	NA	NA	2.90593	NA	NA	NA	3.60108	2.44007	3.12153	2.73813	3.48315	3.73616	NA	NA	38.3143	32.6779
P21580	TNFAIP3	16	2.95374	NA	2.88446	2.66017	NA	NA	3.54574	3.36472	2.95446	3.48314	3.87374	3.98708	3.39488	NA	20.1038	17.4707
P21583	KITLG	2	2.48508	3.17379	3.00927	3.36798	3.98304	2.33433	NA	3.31835	NA	NA	NA	NA	23.3558	51.8135	NA	NA
P21589	NT5E	27	8.56358	8.59472	7.52428	7.88124	8.59253	7.69171	7.64713	7.71089	8.09752	7.26217	6.78331	6.52716	36.2298	34.8419	17.5678	26.5591
P21675;Q8IZX4	TAF1	3	NA	2.48804	NA	NA	NA	1.88766	2.54621	2.9305	2.42767	2.4452	3.06939	NA	NA	NA	18.8628	30.1247
P21731	TBXA2R	1	3.93896	3.61201	3.78537	NA	4.11281	4.21186	3.31805	3.82827	3.82335	3.74798	2.84246	NA	11.2815	4.85296	19.0101	42.9801
P21741	MDK	6	NA	1.36999	1.34871	-0.0897426	NA	1.32545	3.54183	2.64139	2.1049	3.43983	4.16821	3.71545	1.04282	64.2883	51.469	26.0156
P21796	VDAC1	26	7.91726	8.28061	7.84988	8.85664	7.96307	8.0594	6.41993	7.34789	7.05225	6.7265	8.05465	8.24975	16.6609	36.4074	30.648	46.701
P21810	BGN	17	4.90497	5.7	5.16256	5.34448	4.80126	5.33567	2.60246	NA	3.09211	2.75498	NA	2.47691	29.0604	20.0831	23.7717	13.5866
P21912	SDHB	24	8.21978	8.46735	8.03397	8.10441	8.30954	8.08661	7.8823	8.02473	8.36041	7.73223	7.47161	7.68755	15.1853	8.78422	17.4695	9.40866
P21926	CD9	13	8.58094	9.09545	8.08652	8.63158	8.42049	8.23701	6.63078	6.45185	7.00427	5.86926	5.68523	5.71115	34.5606	13.7184	20.0477	7.02642
P21953	BCKDHB	8	4.41253	3.8698	4.75144	4.69444	4.02059	4.64832	3.51576	3.61231	3.72837	3.8409	3.84871	3.12758	29.429	23.9229	7.39865	26.0158
P21964	COMT	24	8.58638	8.05455	8.00168	7.93398	8.33859	8.01823	7.06171	6.7066	7.11184	6.47959	6.31248	6.30575	23.6104	15.2658	14.6233	6.9544
P21980	TGM2	28	7.35448	6.35875	6.21114	5.82166	6.82941	6.34697	8.55633	7.90902	8.05407	5.89915	7.12757	6.91038	46.4973	34.168	24.5971	39.2061
P22004	BMP6	8	3.65089	4.28109	3.92429	3.97903	3.76074	4.13105	NA	NA	NA	NA	NA	1.34453	22.0795	12.7295	NA	NA
P22033	MMUT	33	5.21684	5.0725	5.54985	5.51356	4.85706	5.82196	5.11053	4.84998	5.22926	5.47541	4.94545	4.92915	17.4121	31.7656	13.1054	22.6866
P22059	OSBP	36	4.42249	3.36765	4.35723	3.81497	3.99773	4.33772	5.14612	4.70622	4.65622	5.24669	5.1654	5.30282	35.3933	18.7787	19.5342	4.76694
P22061	PCMT1	18	5.20008	4.91942	4.57764	4.22444	5.02389	4.52325	5.39023	5.1171	5.24267	4.61192	4.70418	4.7641	21.2573	28.6319	9.50127	5.2828
P22083	FUT4	3	NA	NA	1.39575	2.1067	1.94566	2.33831	1.57773	1.69261	1.5116	2.6504	2.30721	2.70687	NA	13.8121	6.39734	14.3447
P22087	FBL	22	4.6354	4.41569	5.05312	5.20879	4.69719	5.60177	5.33136	6.15938	5.71983	5.99538	6.62289	5.66035	23.0137	30.4381	28.6668	34.9191
P22102	GART	42	5.98791	4.94954	5.007	4.645	5.66524	5.01281	7.35324	6.96008	7.20227	6.55045	7.00296	7.17648	43.7479	36.8245	13.503	21.27
P22234	PAICS	26	7.23634	4.97798	5.41421	5.04285	6.48705	5.36846	7.17594	6.57909	6.86218	6.8248	6.84606	7.17075	87.8669	56.0435	20.6917	13.9098
P22304	IDS	3	3.10169	4.12803	3.06961	2.85937	3.70844	3.12022	3.54052	3.05818	3.7712	2.99991	3.11148	2.83004	45.2127	31.3069	23.987	9.71435
P22307	SCP2	30	9.16087	9.52868	8.98902	9.12234	9.41296	9.22968	7.63151	7.19211	7.54078	7.44624	7.14939	7.24957	19.6159	10.3015	15.4024	10.6182
P22314	UBA1	31	8.09015	7.65093	6.89575	6.21392	7.99879	6.98723	9.18405	8.45964	8.88499	7.65836	7.99692	7.96547	38.8684	61.3348	24.4993	12.4633
P22392	NME2	20	7.47059	6.25812	6.32034	6.34873	7.03504	6.38215	8.29397	8.16208	8.23108	7.61185	8.23677	8.48284	51.4631	28.5029	4.56661	28.8921
P22413	ENPP1	9	3.76624	3.5031	3.45148	2.22065	3.78207	3.14107	3.10128	3.14739	3.26932	3.4313	2.96592	3.00457	12.0279	50.1479	6.08746	18.6965
P22528	SPRR1B	1	NA	2.46709	NA	0.506449	NA	2.48667	3.96345	NA	NA	1.78529	1.03022	NA	NA	84.2299	NA	36.1859
P22531	SPRR2E	5	2.7515	5.1672	2.80376	4.77914	2.248	3.97937	7.22381	2.50247	3.46989	4.93357	3.0855	2.18779	101.429	70.9995	147.112	96.4358
P22570	FDXR	33	5.89768	6.3571	5.94711	6.04946	6.0844	6.13236	5.57504	5.25557	5.36596	5.9762	5.41548	5.31203	18.2272	2.89093	11.4107	26.0947
P22607	FGFR3	1	2.25416	2.08574	2.02718	2.38556	2.36511	2.84488	NA	1.96714	NA	NA	NA	1.46632	8.29986	19.6934	NA	NA
P22626	HNRNPA2B1	22	7.90304	8.31469	7.92384	8.18593	8.28078	8.36863	8.79517	9.20851	9.31696	8.87836	9.43953	8.16546	16.736	6.32258	18.1214	42.1372
P22681	CBL	28	3.45371	2.69948	3.10463	2.64521	3.08473	2.93268	4.234	4.27596	3.83345	4.32948	4.37861	4.64695	25.6956	15.0774	16.0619	12.1839
P22692	IGFBP4	9	4.6163	4.44385	4.39557	4.74364	4.14763	4.73809	4.05434	3.58482	3.71807	3.74826	3.80198	3.98831	8.18599	21.9309	17.2416	8.89748
P22694	PRKACB	22	4.57867	4.31749	4.30104	4.32056	4.30192	4.33596	3.63384	3.67179	3.52879	4.08139	3.89827	4.06357	11.1064	1.18102	5.07846	6.85719
P22695	UQCRC2	22	7.98032	8.3058	7.84712	8.35264	8.15422	7.92099	6.88291	7.1938	7.25953	6.36462	7.90051	8.08181	16.7924	14.8447	13.4109	51.1026
P22735	TGM1	24	3.64645	3.80128	3.5123	3.76431	3.55245	3.54483	4.70313	3.67945	4.0892	4.3178	4.01318	3.13639	10.0469	8.83789	36.3064	37.8895
P22830	FECH	26	4.55618	4.25792	4.96051	4.7981	4.44678	4.80564	4.46657	4.39886	4.24808	4.86379	4.66624	4.74805	24.6903	13.5876	7.64159	6.91567
P23025	XPA	3	3.21678	3.17109	3.2064	2.22719	2.96367	3.06196	4.11232	3.4265	2.99379	3.43485	3.59365	3.7163	1.65387	28.4913	39.8969	9.70847
P23141	CES1	8	NA	NA	NA	NA	NA	NA	2.87663	3.16051	3.27216	1.24568	2.05172	2.58849	NA	NA	13.7089	43.614
P23142	FBLN1	9	6.0196	5.25503	4.19654	3.99325	5.26596	4.01595	4.18323	4.25345	4.27559	4.09203	3.55024	3.87032	57.7118	55.0365	3.31744	18.4817
P23193	TCEA1	23	4.37699	2.94016	3.99168	3.4759	3.79568	4.23239	4.6018	4.39887	4.04396	4.32656	4.9948	5.15831	44.79	26.6031	18.9813	27.9147
P23219	PTGS1	9	4.36447	4.72688	3.86403	3.89729	4.27721	4.04674	3.33308	2.32287	2.39014	2.44206	4.5468	5.02791	29.0078	13.417	42.2655	67.512
P23229	ITGA6	36	7.50333	7.92844	6.93227	7.0273	7.46145	7.23607	8.45082	7.95133	8.65961	7.18186	7.14492	7.48442	33.3052	15.0505	23.8525	13.3328
P23246	SFPQ	39	4.91986	5.53675	6.27992	6.72305	5.4672	7.20951	5.83267	6.85286	6.17475	6.78498	7.55823	6.30686	46.8575	52.5448	37.2528	44.7065
P23258	TUBG1	19	3.75493	3.3613	3.47923	3.04515	3.61062	3.61452	3.75522	3.62634	3.45191	3.72849	3.76945	3.93502	14.3176	21.057	10.4544	7.71273
P23284	PPIB	21	9.00076	8.61855	9.21369	9.26686	8.79166	9.3959	9.02636	8.99278	8.97052	9.47631	9.40018	9.37611	20.2002	20.7686	1.95233	3.65382
P23368	ME2	27	7.54409	7.30938	8.00728	7.85474	7.56877	8.05088	7.63679	7.38232	7.68129	7.51946	7.24036	7.44889	25.3185	16.4896	10.8302	9.82882
P23381	WARS1	31	5.299	4.57586	3.74654	3.58999	4.90332	3.7746	6.41787	6.17838	6.54977	5.92818	5.93625	6.29155	51.1086	53.2852	12.7878	14.9245
P23396	RPS3	25	10.0468	8.58823	10.1	9.86172	9.3942	10.2431	10.5107	9.9616	10.1128	10.2276	10.4341	10.5444	47.2959	28.7298	20.3075	10.9516
P23434	GCSH	3	4.3491	4.4726	5.09478	5.14477	4.74189	5.07202	4.53624	4.50669	4.36298	4.97267	4.89163	4.54338	29.2865	14.2782	6.31483	15.1346
P23443	RPS6KB1	3	3.90446	NA	4.15448	3.01894	4.28439	3.95478	3.6442	3.83951	3.58852	3.92687	3.4057	4.22173	12.2237	40.2011	9.31782	27.2849
P23458	JAK1	46	5.58613	5.43276	5.72168	5.92523	5.4365	5.92987	3.94556	4.14063	4.28556	4.27334	4.05771	4.07198	9.97616	18.4293	11.704	8.54664
P23467	PTPRB	51	5.03294	5.13182	4.91304	5.13097	4.82146	5.12896	NA	NA	3.28311	3.75489	4.77054	3.3812	7.56126	11.8775	NA	52.6411
P23469	PTPRE	25	4.81862	4.97844	4.77609	4.75905	4.6671	4.77029	2.88028	2.89696	3.19971	2.54277	2.14391	2.06731	7.51891	3.88063	12.872	18.4097
P23470	PTPRG	29	4.65234	4.76088	4.67772	4.78049	4.45917	4.79183	3.14138	2.85119	2.98426	2.96009	2.49661	2.7201	3.96903	12.5651	10.0974	16.0604
P23471	PTPRZ1	2	3.58144	NA	3.64648	4.09845	3.61147	3.46409	4.11663	3.98938	3.56047	4.00582	3.36301	4.42967	3.18703	23.9991	19.1605	35.2679
P23490	LORICRIN	3	3.33921	4.53905	3.53765	3.9658	3.53782	3.47586	4.65099	3.57761	4.43967	4.07598	4.07973	2.46807	47.9349	19.3047	34.9283	50.0316
P23497	SP100	20	5.1698	4.1059	4.60733	4.65455	4.5845	5.07489	3.45073	3.76623	3.51702	3.59283	3.94364	3.32257	36.6432	19.172	11.8218	21.7508
P23526	AHCY	33	6.05905	5.8071	5.20736	4.7874	6.07787	5.12962	8.04703	7.5069	7.91853	6.92157	7.17881	7.05884	28.3035	48.9637	18.6085	8.88631
P23528	CFL1	21	8.79073	8.34411	7.66928	7.4182	8.59484	7.84529	9.2928	8.65842	8.94721	8.45708	8.66658	8.6408	36.9557	42.4417	22.0934	7.74035
P23588	EIF4B	36	5.44017	4.159	5.55756	5.30176	5.07709	5.95248	6.71637	5.96554	6.37796	6.57816	6.3925	6.6764	44.0731	33.0709	25.5205	9.83523
P23634	ATP2B4	41	7.00316	6.79364	6.45912	6.44596	6.96584	6.5717	6.37998	6.00678	6.37912	5.99932	5.82955	5.98569	18.5345	19.4698	14.2262	6.41352
P23743	DGKA	25	4.39118	3.03975	4.08678	3.5003	3.78911	4.14093	4.79699	4.41924	4.46139	4.51379	4.54735	4.6175	42.3862	22.3369	14.8618	3.68969
P23786	CPT2	34	6.61336	7.2555	6.62426	6.62461	6.77697	6.694	5.25839	5.11245	5.48412	5.21801	4.82768	4.89266	27.0321	5.29795	13.1259	14.985
P23919	DTYMK	25	6.79432	6.23371	5.68007	5.63721	6.53208	5.73558	6.02481	5.83293	6.25806	5.75518	6.10128	6.24723	37.9584	36.4225	14.8208	16.8835
P23921	RRM1	30	5.92186	5.2069	5.20661	4.77844	5.4234	5.12915	5.85741	5.51688	5.65178	5.23596	4.80839	4.70734	30.5164	22.0277	12.0065	20.2566
P24001	IL32	1	3.68306	3.71043	3.6596	4.57283	3.54719	3.80632	NA	1.94289	NA	2.33066	1.90983	3.07227	1.76466	38.9917	NA	41.9487
P24311	COX7B	3	5.66285	5.06492	5.75921	6.35604	4.40255	5.23077	3.46371	4.44093	4.08135	2.65109	4.55067	4.09949	24.0217	67.069	32.3246	55.558
P24386	CHM	9	3.88519	3.47235	3.36724	2.72445	3.60625	3.19082	3.78096	3.56118	3.52863	3.00232	3.14211	2.64786	19.7292	29.9664	9.74367	16.984
P24390	KDELR1	3	4.55016	6.22812	5.05924	5.64787	5.22126	5.01764	6.2332	5.68472	6.12329	5.67259	5.27023	5.70103	62.2745	22.9385	19.0239	15.84
P24394	IL4R	11	2.99459	3.46501	3.44048	3.64434	3.06118	3.8886	NA	2.78642	1.71444	NA	2.48165	NA	17.3026	27.5597	50.2497	NA
P24534	EEF1B2	12	5.61442	4.84067	5.47609	5.24339	5.24159	5.44106	6.59916	6.54161	5.64168	6.30261	6.72473	7.07742	26.2419	8.12029	32.6508	26.3352
P24539	ATP5PB	20	8.46812	8.43784	8.84205	8.98682	8.31075	8.79373	8.04305	7.83878	8.14897	8.00418	7.91217	8.12142	16.2249	22.8471	10.734	7.29621
P24592	IGFBP6	2	2.24251	2.62249	1.95427	2.70721	2.81588	2.16012	3.85035	3.48262	3.32051	2.53259	3.39396	3.49715	23.4304	22.6415	19.3428	32.3937
P24666	ACP1	10	4.56279	4.30686	3.22862	2.96808	4.63012	3.43327	5.27791	4.98908	5.162	4.35322	4.39993	4.36674	41.9237	62.5241	9.96431	1.67118
P24723	PRKCH	17	4.43737	3.96738	4.30571	4.54557	4.00699	4.53202	2.92788	1.41785	2.63242	1.47732	2.39333	1.80166	16.1908	19.8468	46.2983	33.124
P24752	ACAT1	25	8.54998	8.24583	8.79317	8.69772	8.09599	9.17365	8.87871	8.33671	8.73343	8.73979	8.89428	8.87128	18.7259	36.023	18.5806	5.68652
P24844	MYL9	3	4.41207	3.2367	3.96515	2.91919	4.13877	3.74246	3.61299	3.84502	3.28353	3.94129	3.96577	2.92284	38.4175	39.2584	19.1413	35.5358
P24928	POLR2A	44	4.33122	3.36893	4.07927	4.01166	4.15658	4.35871	4.10484	4.40305	4.11823	4.13123	4.36925	3.70216	31.6279	12.1769	12.0376	22.532
P24941	CDK2	17	5.11511	4.61602	4.58925	4.16309	4.96041	4.65938	5.21534	4.85684	4.94316	4.57331	4.95573	4.97681	21.5713	26.7365	13.3058	14.9771
P25054	APC	1	1.17097	NA	NA	1.36245	1.05944	2.61961	0.78659	1.87362	0.404212	2.45718	2.5486	2.24175	NA	61.5997	55.9493	10.6844
P25098	GRK2	8	3.45231	2.49729	3.27538	2.99349	2.96791	3.07681	3.52581	3.38464	3.18749	3.46159	3.56394	3.52313	31.6054	3.98109	11.6453	3.55809
P25101	EDNRA	1	1.17541	2.22414	1.78915	2.00812	2.06001	1.54986	NA	NA	NA	NA	NA	NA	34.8574	18.3057	NA	NA
P25116	F2R	4	2.6023	2.9102	2.74446	2.51812	2.27671	2.15993	1.3136	NA	1.58435	1.67563	0.878532	1.38255	10.7096	12.8913	13.2311	26.7028
P25205	MCM3	36	7.5782	6.15849	7.63883	6.88542	6.97325	7.70091	7.72808	6.99608	7.00963	7.13469	7.15503	7.336	46.495	33.1005	30.9696	7.83775
P25311	AZGP1	16	3.7616	3.69503	3.34122	3.48114	3.48061	3.31807	4.69918	3.93724	4.42868	4.45594	4.30374	3.56113	14.9681	6.38833	25.5624	29.9234
P25325	MPST	16	5.56693	5.40446	5.79111	5.63877	5.70642	5.92311	5.65006	5.18111	5.36966	5.78693	5.71164	5.64142	13.5669	10.5143	16.5527	5.04696
P25398	RPS12	19	6.74283	5.56459	6.77424	6.53193	6.3167	6.70953	6.99069	6.92446	6.71504	6.59909	6.79924	6.64443	40.0295	13.5155	9.73954	7.38951
P25440	BRD2	19	4.13686	3.52723	3.90532	3.54929	3.86241	4.06117	4.03433	3.66602	3.83646	3.87375	3.86317	3.22964	20.6864	17.4712	12.8102	23.4562
P25445	FAS	15	2.36622	2.67445	2.43114	1.80603	2.48471	2.21168	3.66253	3.66321	4.1851	2.74621	2.50497	2.41405	11.5412	22.9789	21.9858	12.1558
P25490	YY1	9	2.93784	2.5831	2.92755	2.81408	3.14734	2.72287	3.67942	3.97867	3.43369	3.3899	3.5984	3.05795	13.3903	15.9902	19.005	18.4162
P25685	DNAJB1	20	5.45497	4.21077	5.12787	4.76161	4.97204	5.27924	4.36562	4.20196	4.03443	4.31247	4.39295	4.48186	39.6306	18.2621	11.4518	5.87893
P25686	DNAJB2	13	3.70679	3.50182	3.74855	3.73737	3.67673	4.07739	4.33294	4.08126	4.31226	3.99762	4.02689	4.04957	8.9274	15.4998	9.4068	1.80328
P25705	ATP5F1A	26	11.5794	11.7588	11.6314	11.9446	11.3637	11.8516	11.1835	10.7578	11.1204	11.1104	11.2337	11.4341	6.47084	20.2773	15.1964	11.4517
P25774	CTSS	5	3.87348	4.11393	3.7228	3.45082	4.18449	3.428	3.57195	3.60416	3.49496	3.5987	NA	3.34398	13.8467	31.8587	3.8604	12.4519
P25786	PSMA1	28	7.59182	6.83332	6.92246	6.25206	7.40372	6.82523	7.72061	7.0064	7.29337	6.78568	6.66769	7.00719	30.5398	39.1738	25.2917	12.1285
P25787	PSMA2	15	5.77113	5.04629	5.35532	4.48114	5.79186	4.97146	5.69308	5.25546	5.55937	4.93058	4.72356	5.14343	25.4585	46.9922	15.0672	14.5282
P25788	PSMA3	21	7.6268	7.0038	6.9852	6.3191	7.4093	6.84837	7.71233	6.95272	7.2655	6.8184	6.72884	7.0118	26.8401	37.3239	26.8141	10.1799
P25789	PSMA4	21	5.84855	5.29282	5.46114	4.802	5.79283	5.13362	5.90448	5.386	5.53263	5.10579	4.93921	5.24997	20.3333	36.1778	19.0907	10.7222
P25942	CD40	8	2.95264	2.3251	2.23687	2.19865	2.38211	2.59069	6.23991	5.55906	5.72174	4.81263	5.16206	4.93349	28.6659	13.6236	25.738	12.4944
P26006	ITGA3	24	9.7192	10.4391	9.45623	9.74415	9.95859	9.6429	9.88148	9.4457	10.0613	9.34723	8.72043	8.59107	37.0504	11.3598	20.9084	29.634
P26022	PTX3	16	5.36797	5.73367	5.61396	6.43796	6.09775	5.91965	5.52828	5.59008	6.14355	5.73205	5.04499	5.02967	12.6272	18.6556	24.7713	29.6104
P26038	MSN	32	9.91058	9.06609	8.97596	8.90385	9.5567	9.29529	9.31376	8.91647	9.226	9.13149	9.3605	9.49412	38.3768	22.1305	13.9387	12.4823
P26196	DDX6	31	4.60688	3.34916	5.03958	4.85284	4.15806	5.05868	5.51917	5.39102	5.19318	6.29756	6.36292	6.54084	51.0016	29.858	11.2305	8.87207
P26232	CTNNA2	3	6.50575	6.2743	6.37968	6.35386	6.58829	6.52099	5.55426	5.02472	5.71386	5.518	5.49785	5.4761	8.05413	8.22497	23.3931	1.45191
P26358	DNMT1	26	3.79467	3.07916	3.97514	3.74036	3.74682	4.01396	3.65015	3.68227	3.4479	3.3643	3.95204	3.66642	29.8101	11.1371	8.58874	20.21
P26368	U2AF2	20	4.6053	3.78692	5.06375	4.88726	4.56972	5.1453	5.47168	5.47496	5.01286	5.81213	5.94253	5.89454	41.1932	19.682	17.3572	4.54405
P26373	RPL13	26	6.98069	5.48667	7.88293	7.7221	6.51726	8.01153	7.50805	7.57562	7.13239	8.38273	8.51377	8.72888	70.6947	45.914	15.7679	12.2612
P26374	CHML	9	4.06962	3.76324	4.45304	3.70473	4.30463	3.8972	4.47562	4.36804	4.3963	4.15024	4.07149	3.7728	24.0938	21.8322	3.8958	13.3103
P26440	IVD	26	5.34293	5.77894	5.99852	5.9571	5.51855	5.63281	4.45887	4.3991	4.69658	4.69365	4.35255	4.47298	22.1546	16.2257	11.1743	12.1667
P26572	MGAT1	12	4.46548	3.96926	4.97122	5.30318	4.5398	5.4664	3.83269	3.9589	3.54421	4.81567	4.86158	4.93586	34.2673	30.8233	14.3057	4.22339
P26583	HMGB2	20	5.07457	2.59111	4.26637	3.38257	3.86025	4.15071	6.03858	5.78013	4.79265	5.56115	6.25505	6.23613	70.4143	25.8082	39.6092	24.9636
P26599	PTBP1	24	6.9287	6.15987	7.37098	7.45075	6.85694	7.42144	7.26833	7.52686	7.39464	8.02952	7.73662	7.56609	39.3375	21.4873	8.96111	16.5203
P26639	TARS1	42	5.60332	4.37909	4.47471	3.72213	5.23764	4.50182	7.15515	6.78429	7.05862	6.05162	6.03393	5.98338	51.2517	50.4458	12.9325	2.44196
P26640	VARS1	45	6.65811	5.48513	6.06	5.37027	6.29439	5.91868	7.71279	6.98576	6.96881	7.29483	7.32034	7.4333	39.9897	30.8832	31.4291	5.17102
P26641	EEF1G	23	8.0567	6.82054	7.89036	7.38728	7.57674	7.54462	9.16345	8.97516	8.24904	9.06018	9.40293	9.79924	39.6071	6.89614	30.3364	25.6573
P26651	ZFP36	2	NA	NA	1.64698	NA	NA	NA	1.50173	NA	NA	NA	1.50778	2.23014	NA	NA	NA	34.6834
P26885	FKBP2	17	4.8469	4.90604	4.18741	4.34373	4.90281	4.15124	4.71315	4.47685	4.82445	4.29348	4.16211	4.36685	25.221	28.2737	12.0278	7.11521
P27105	STOM	22	9.82503	10.4542	9.60712	9.91846	9.86574	9.79699	5.81759	5.88859	6.36777	5.70962	5.62958	5.62869	31.96	4.20936	21.7431	3.25061
P27144	AK4	19	6.12095	5.97844	6.40689	6.24765	6.25866	6.16483	4.91462	4.97375	5.16574	5.18668	5.20989	5.16228	15.4307	3.51956	9.27392	1.6496
P27348	YWHAQ	22	6.4369	5.7435	5.52288	5.18709	6.12463	5.34738	5.83515	5.49922	5.80814	4.68677	4.5044	4.55138	34.8307	37.0453	12.4329	6.64996
P27361	MAPK3	14	6.18562	5.35533	4.99489	4.63077	5.86024	4.95046	5.10727	4.75632	4.90219	4.64589	4.61489	4.92013	44.2621	46.7449	12.3202	11.9933
P27448	MARK3	24	2.88044	2.77434	2.99054	2.80728	2.94748	3.20437	3.53511	3.3548	3.23081	3.64616	3.69015	3.78292	7.49336	14.1915	10.6922	4.87617
P27449	ATP6V0C	1	4.66829	4.8221	4.67209	4.97016	4.45487	4.68565	3.70738	4.59429	4.27641	4.2346	4.21206	4.32453	6.18349	17.9824	29.4941	4.16484
P27482	CALML3	4	2.59693	NA	NA	NA	NA	2.68544	4.60107	NA	NA	NA	NA	NA	NA	NA	NA	NA
P27487	DPP4	29	4.7682	5.258	4.53967	4.98791	4.89291	4.61424	2.70699	NA	NA	NA	NA	2.24593	26.2683	13.0429	NA	NA
P27540	ARNT	4	3.14541	2.36503	3.17081	2.81423	3.04084	3.22089	3.5154	3.64096	3.07719	3.45162	2.88667	3.29347	28.4422	13.9768	19.4294	19.2979
P27635	RPL10	24	6.93866	5.7084	7.8125	7.72022	6.45956	7.81486	7.42978	7.48471	6.87706	8.22559	8.48493	8.73847	65.0955	43.1652	21.6043	17.6883
P27658	COL8A1	30	5.3111	5.32883	5.68883	5.39839	4.97185	5.71765	1.53644	1.96383	2.98054	2.94204	NA	2.48063	15.3404	25.2528	53.9222	22.4242
P27694	RPA1	32	6.5951	6.01938	6.30037	5.50564	6.38767	6.21655	6.65741	5.99479	6.42735	5.77805	5.89192	6.06469	19.9026	29.4279	22.3824	10.0908
P27695	APEX1	28	3.6314	2.61662	3.80529	3.2206	2.72585	3.82264	5.77272	5.2962	5.08101	5.4247	5.73054	5.58696	38.2898	38.0532	25.3482	10.5571
P27701	CD82	7	5.71467	6.07941	5.12342	5.23154	5.43755	4.98833	2.29534	2.20146	3.09461	2.23224	2.14874	1.38867	31.7394	15.4401	36.4404	28.9115
P27707	DCK	10	4.95952	3.72527	3.94325	3.81764	4.34182	3.84338	5.33897	4.86944	5.11443	3.92311	4.47501	4.53606	49.0522	21.5198	16.167	21.7065
P27708	CAD	49	5.2618	3.72696	4.82841	4.60944	4.85413	4.79989	5.67592	5.65289	5.18397	6.1822	5.93886	6.07134	47.4365	8.7134	18.0807	8.40574
P27797	CALR	20	10.6	11.4126	10.5933	10.8481	10.7513	10.9182	9.86486	9.06353	9.70655	9.29381	9.14236	9.40577	35.0278	5.78013	26.9911	9.09166
P27816	MAP4	47	6.36284	5.0156	5.99461	5.84273	5.81541	6.48992	7.25063	6.60095	6.46189	7.22776	7.85487	8.10565	42.4607	28.1105	30.88	29.1005
P27824	CANX	19	10.8118	11.4195	10.5049	10.7869	11.021	10.7158	10.7074	10.1998	10.8129	9.96048	9.9648	10.2807	33.3412	11.3241	21.2463	13.158
P27986	PIK3R1	10	2.47761	2.77917	2.45558	3.12791	1.85732	2.29038	2.95857	2.63135	2.58856	2.95182	3.43541	3.30263	12.9425	46.337	14.5201	16.6522
P28062	PSMB8	13	6.36231	5.65188	5.4798	4.76467	6.02818	5.34532	5.23557	4.33274	4.48697	4.10252	4.00887	4.40551	34.3734	43.5211	35.6261	14.7845
P28065	PSMB9	14	6.42016	5.80068	5.68872	5.07801	6.33949	5.51815	4.99058	4.15359	4.13012	3.23167	3.01155	3.21775	28.8849	45.8168	36.5006	8.32673
P28066	PSMA5	13	5.82922	5.41887	5.32703	4.90523	5.37524	5.11958	6.07179	5.49001	5.8927	4.7418	4.7424	5.0297	19.2849	16.371	19.7942	11.8642
P28070	PSMB4	8	8.51116	7.78952	7.84579	7.53468	8.20261	8.05958	8.44386	7.57202	7.86514	7.58502	7.43631	8.06457	29.5862	22.791	31.752	23.7144
P28072	PSMB6	9	7.15853	6.45361	6.67592	6.04863	6.99947	6.50517	7.69255	6.9777	7.35546	6.93784	6.79767	7.0311	25.7972	32.7272	24.4296	8.07258
P28074	PSMB5	18	7.07164	6.31404	6.50168	5.9256	6.85642	6.3374	7.61118	6.94916	7.23922	6.92152	6.76179	7.07005	28.6187	32.4799	23.1658	10.6501
P28161	GSTM2	4	3.38624	3.4301	3.05561	2.21259	3.53873	2.8168	4.1048	3.15373	3.62107	3.09838	3.49378	3.66858	13.5974	45.6861	32.6126	19.4207
P28288	ABCD3	34	3.42465	3.10942	4.00969	4.04128	3.01882	4.5703	3.73422	4.38036	3.68703	5.25944	5.5432	5.37728	32.6035	48.6201	28.5214	9.9498
P28290	ITPRID2	22	2.76421	2.52751	3.11133	3.04857	2.76612	3.42313	2.94659	3.58593	2.86801	3.82656	4.04741	3.66418	20.622	23.0473	28.9577	13.4355
P28300	LOX	19	3.30309	4.3243	3.6728	3.84957	4.42313	3.91026	NA	NA	NA	NA	NA	NA	36.8344	22.965	NA	NA
P28331	NDUFS1	35	7.03249	6.85454	7.45981	7.93767	6.95364	7.59541	6.18034	6.5142	6.63022	6.53054	7.02273	7.02673	22.2684	32.4392	15.5815	18.5381
P28340	POLD1	45	4.73159	3.43918	4.60712	4.03443	4.37498	4.48997	5.06634	4.66147	4.74719	4.90935	4.58992	4.61918	41.3376	15.7846	15.2533	12.6264
P28347	TEAD1	6	2.50145	1.71137	1.88532	1.99078	2.33158	1.83924	2.2254	2.54761	2.38392	2.30948	2.6858	2.42663	30.2781	17.9337	11.16	13.6213
P28370	SMARCA1	36	3.52367	3.23174	3.79634	3.65785	3.59534	3.83423	4.6319	5.01824	4.42214	4.92957	5.10106	4.51552	19.4141	8.73076	21.4412	19.9388
P28482	MAPK1	21	5.9709	5.36212	5.12107	4.8521	5.43046	5.1434	6.09039	5.70985	5.65094	5.47098	5.68308	5.80815	31.6746	19.9303	17.1883	11.6207
P28676	GCA	10	4.99696	3.48985	4.67116	3.89773	4.47899	4.4919	4.55321	4.33164	3.98744	3.34133	4.13419	4.41314	46.2839	21.7498	19.2568	34.806
P28702	RXRB	5	3.89774	2.60343	3.29961	2.98655	3.69197	3.02864	3.5355	3.44549	3.46881	3.19228	2.81137	3.01942	43.105	29.166	3.25919	13.1112
P28715	ERCC5	4	2.72914	1.60755	2.30173	2.69331	2.63973	2.35596	2.8828	2.85007	2.57512	3.2434	3.06563	3.33738	36.809	12.1261	11.3099	9.42171
P28749	RBL1	1	1.78903	NA	NA	NA	NA	1.13682	0.296173	1.50525	0.248648	1.70879	1.66418	1.53791	NA	NA	53.7647	6.06166
P28799	GRN	26	4.82444	5.42335	5.26703	5.09242	4.7785	5.45754	3.58135	3.25504	3.64142	3.07463	3.23306	3.39093	20.4389	23.5967	13.8254	10.9446
P28827	PTPRM	30	4.17764	4.27882	3.98273	4.22248	4.11957	4.22931	2.17242	2.72945	1.92141	2.3962	2.5277	2.02089	10.2549	4.20839	29.7176	17.4544
P28838	LAP3	27	7.97471	8.47195	7.64915	7.77938	8.23643	7.89773	7.58419	7.29047	7.89629	7.24352	7.04642	7.0887	29.2255	16.938	20.95	7.30849
P28906	CD34	10	5.59821	6.46522	4.96116	5.17755	5.74424	5.55537	3.74891	NA	0.630439	NA	NA	NA	52.4053	19.2791	112.216	NA
P29083	GTF2E1	13	4.33688	3.39157	3.91751	3.6321	3.90604	4.11741	4.52678	4.28186	4.07094	4.48165	4.48318	4.66956	31.8171	16.6264	15.8553	7.64404
P29084	GTF2E2	15	4.18245	2.88336	3.81133	3.70879	3.79494	4.01404	4.27006	3.84575	3.84965	4.46558	4.30378	4.42038	41.2304	11.1204	17.6377	5.71851
P29144	TPP2	42	5.93168	5.13785	4.91848	4.71768	5.72663	5.01373	6.10048	5.68706	5.92232	4.75589	5.30217	5.32033	39.2166	37.5783	14.1961	20.6591
P29218	IMPA1	12	4.2388	3.916	2.96628	2.63284	4.43999	3.05793	4.23914	4.02758	4.25726	2.9846	3.30603	3.13114	40.371	69.5829	8.6195	11.1915
P29275	ADORA2B	1	4.02304	4.43566	4.04669	3.75005	4.5931	4.54094	5.00847	4.19607	4.81131	4.71247	4.6143	3.99517	16.7197	29.2499	27.1699	24.7547
P29279	CCN2	27	4.72613	4.34347	4.79086	4.60723	4.05058	4.98733	1.3912	2.77354	1.60188	1.14932	2.56943	2.0472	15.9474	31.2772	55.7829	45.3927
P29317	EPHA2	29	7.17862	6.96251	7.04207	7.26439	7.10427	7.20873	7.7289	7.68178	7.90772	7.64658	7.94826	8.11329	7.64262	5.58663	8.41581	15.9757
P29323	EPHB2	35	5.94657	6.26298	5.78151	6.04438	6.14828	5.90881	3.57357	2.95037	3.40189	2.30875	2.36833	2.49757	17.3134	8.27128	21.1831	6.76266
P29353	SHC1	27	3.63335	3.23359	3.41082	3.38247	3.34053	3.46422	4.9556	4.68717	4.69493	4.88337	4.86479	5.01922	13.9581	4.38769	10.8921	5.93357
P29372	MPG	6	3.64976	2.64321	3.54784	3.17784	3.30536	3.58034	2.80983	2.85961	2.75152	3.00482	2.74725	2.46252	33.6407	14.5585	3.74393	18.6327
P29373	CRABP2	3	NA	NA	NA	NA	NA	2.22069	3.76825	2.17254	2.73727	2.051	NA	NA	NA	NA	57.6303	NA
P29376	LTK	2	4.08981	NA	3.01934	2.99533	3.64873	NA	4.13379	3.72095	3.28731	3.87559	3.25666	3.72899	50.1852	31.4886	28.927	21.1524
P29401	TKT	25	10.83	9.35727	8.30558	7.8544	10.3166	8.38085	9.55966	8.9157	9.33878	8.56979	8.56762	8.7146	84.7363	93.8309	21.7805	5.93378
P29466	CASP1	18	4.94083	4.64661	3.7819	3.30595	4.75665	3.72012	3.12647	2.46174	2.89385	2.48464	2.42383	2.44538	37.2585	54.478	22.4517	2.14302
P29508	SERPINB3	13	2.10635	2.2307	2.19707	2.72222	2.22753	2.68445	4.71818	2.54279	3.07124	2.84544	2.79751	1.86957	4.41707	17.9582	82.5794	33.3063
P29558	RBMS1	11	3.76922	3.4336	4.5869	4.17902	3.87575	4.39243	4.30953	4.46335	4.09288	5.55073	5.12662	4.66788	43.1087	17.6496	12.7357	30.0761
P29590	PML	39	5.60083	4.41333	5.33633	5.55528	5.12485	5.5889	3.7755	4.17445	3.69867	4.26802	4.39011	4.21024	38.0292	16.9421	18.4192	6.4287
P29597	TYK2	18	4.04906	4.10947	4.03839	3.99362	3.47668	4.07658	2.77869	2.74783	2.8475	3.23422	3.11509	2.92435	2.6753	21.0186	3.55799	10.687
P29692	EEF1D	22	6.55894	5.35424	6.39945	6.15681	6.06586	6.24736	7.5389	7.35091	6.69057	7.25841	7.60173	7.95324	38.7981	6.287	28.3175	23.942
P29728	OAS2	33	6.801	6.08717	6.63535	6.49356	6.4055	6.62976	2.50271	NA	4.51168	3.95388	NA	4.5739	24.1638	7.88951	85.1334	29.93
P29803	PDHA2	1	6.39148	2.49753	5.68518	5.05058	5.63033	4.21404	3.79991	5.2343	5.30407	5.53484	4.22354	3.16066	83.6719	45.9213	46.9728	78.717
P29966	MARCKS	14	4.59906	5.205	3.50974	3.13851	4.3995	4.90921	4.66849	2.5574	3.25997	3.84013	4.69474	4.96154	52.7413	53.3619	76.1665	36.2022
P29992	GNA11	20	6.75688	6.7677	6.38371	6.36704	6.62986	6.37019	5.20858	5.12215	5.59872	4.58702	4.48188	4.61393	14.4422	10.7504	18.283	4.77886
P30038	ALDH4A1	21	6.71856	7.29012	6.6033	6.76705	6.67053	6.7771	6.45193	6.31864	6.62259	6.86303	6.42657	6.33902	26.8606	4.03137	10.6131	20.2993
P30040	ERP29	22	8.13227	8.62996	7.99894	8.48487	8.23004	8.23247	7.031	6.70007	7.18441	6.98942	6.81412	6.95874	24.0995	10.4283	16.5964	6.37802
P30041	PRDX6	24	5.91027	5.96646	4.66043	4.28663	5.95093	4.68287	7.00735	6.31167	6.73039	4.97695	5.47978	5.38648	42.2661	64.0988	23.5225	17.595
P30043	BLVRB	10	3.92051	4.05835	2.61242	1.94744	4.08008	2.87807	5.47755	4.68173	5.03873	3.62182	3.84443	4.08385	45.1032	72.1041	27.7435	16.0112
P30044	PRDX5	12	6.46042	7.04178	7.03135	6.84673	6.52995	7.09843	7.19255	7.02298	7.12979	6.80118	6.90126	7.03431	21.3567	19.4305	5.89591	8.14539
P30046	DDT	9	5.25494	5.03404	4.00979	3.9394	5.2582	3.9629	5.41936	5.20625	5.42123	3.91559	3.91279	3.77279	39.6446	57.0739	8.34468	5.56443
P30047	GCHFR	2	1.25054	0.363696	NA	NA	1.28253	NA	2.64322	2.20962	2.91178	1.21866	0.95715	0.629143	42.1478	NA	23.6983	20.1364
P30048	PRDX3	18	7.98378	8.6803	8.64308	8.77592	8.16022	8.37243	7.37241	7.46012	7.72981	6.95972	6.73982	6.92025	24.7861	22.2164	13.2399	7.95194
P30049	ATP5F1D	8	5.37354	5.43167	5.45324	5.56613	5.20131	4.95034	4.35282	4.54547	4.7881	4.21881	3.89457	4.17581	2.84062	21.7447	15.2042	11.7783
P30050	RPL12	13	5.73749	4.29546	6.63531	6.54415	5.15839	6.73958	6.34642	6.55275	5.81159	7.1071	7.28402	7.59905	69.685	48.0467	24.9042	17.5973
P30084	ECHS1	22	7.79913	8.21042	8.09682	7.9506	7.90701	8.17457	7.65777	7.31656	7.76937	7.73519	7.38416	7.57478	14.25	10.1904	15.7115	12.0948
P30085	CMPK1	15	4.57626	3.99832	3.3444	3.13586	4.48213	3.36575	4.47402	3.97949	4.46621	3.42523	3.34493	3.58498	41.2541	53.7706	18.416	8.57269
P30086	PEBP1	13	5.8598	5.63344	4.1224	3.80347	5.85913	4.11428	6.17187	5.60499	5.93989	4.66	4.46064	4.39278	51.4434	82.4168	19.3142	9.81132
P30101	PDIA3	26	12.1559	12.7671	12.0649	12.4434	12.3163	12.3544	11.3449	10.9069	11.472	11.1695	10.9809	11.2574	28.0132	4.55776	19.4626	9.61718
P30153	PPP2R1A	33	6.54442	5.87168	5.66849	5.34654	6.20214	5.70543	6.78368	6.41999	6.73426	6.14961	6.11072	6.17684	33.4894	30.1228	13.1344	2.29865
P30154	PPP2R1B	15	5.09707	4.38319	4.15344	3.54275	4.65443	3.87561	3.04192	3.14379	3.19705	2.63176	2.37973	2.30002	35.9559	41.3539	5.41737	12.2941
P30260	CDC27	12	3.33722	2.66619	3.72857	3.64501	3.32584	3.88642	3.7301	3.89828	3.72309	4.16142	4.25502	4.18244	34.9248	19.1407	7.00516	3.43009
P30405	PPIF	12	3.62495	2.66126	4.54682	4.46113	3.35581	4.23286	4.54791	5.13704	4.53313	5.19867	5.55326	5.33838	61.7068	35.7919	25.2563	12.5132
P30408	TM4SF1	1	8.22776	8.86146	7.55114	8.06515	7.51072	7.80364	7.67654	7.41563	8.0966	7.60197	6.63411	6.75421	43.98	19.0339	24.2637	39.2281
P30414	NKTR	13	3.31272	2.41068	3.26371	3.27912	3.38827	3.71383	2.28227	2.77039	2.59487	2.7819	3.51329	2.71382	31.0933	16.1412	16.6825	32.8019
P30419	NMT1	24	5.11287	3.12549	4.71232	4.27331	4.32015	4.63478	5.70649	5.23347	5.19469	5.3353	5.55785	5.55039	56.9512	14.0829	20.71	8.52989
P30511	HLA-F	18	5.37466	5.80108	4.91704	4.97392	5.3842	5.19688	1.86908	1.95867	2.13048	1.24871	0.826727	0.84287	30.1317	14.1141	9.32216	17.2784
P30519	HMOX2	22	7.46167	7.89813	7.26535	7.55183	7.58178	7.63129	7.36646	6.81274	7.47251	6.84202	6.6349	6.75364	23.1511	2.79018	22.7967	7.16158
P30520	ADSS2	29	5.15414	4.50706	4.04399	3.67645	5.08922	3.95518	5.34013	4.85678	5.2703	4.26883	4.10041	4.16197	39.0662	55.6611	17.1544	5.94895
P30530	AXL	27	6.25769	6.18498	6.46706	6.67699	6.18895	6.65195	5.41138	5.23493	5.63135	5.55601	5.61052	5.67459	10.3521	17.913	13.8358	4.12021
P30533	LRPAP1	29	5.19084	4.4103	4.97286	5.03058	4.70563	5.35923	5.24122	5.03948	5.46763	5.04945	5.13621	5.38343	26.1257	22.5223	14.8689	12.2868
P30536	TSPO	3	9.16496	11.3707	9.50704	10.0618	9.63837	9.2375	8.09168	7.88121	8.35355	7.88876	8.14735	8.28879	87.7773	28.3924	16.4902	13.7508
P30559	OXTR	1	NA	NA	NA	NA	NA	NA	2.67734	2.20137	2.81643	2.71859	0.846831	NA	NA	NA	21.0664	80.7227
P30566	ADSL	23	4.08427	3.26635	2.99238	2.77874	3.97579	3.17867	5.07482	4.80933	5.0459	4.40974	4.51968	4.71321	41.6112	43.7982	9.79913	10.7821
P30622	CLIP1	46	4.88258	3.31467	3.87386	3.84369	4.31489	4.0558	4.77701	4.12241	4.45163	4.1302	4.37061	4.61093	56.5655	16.4336	22.5274	16.6032
P30626	SRI	11	7.31346	5.32306	6.23271	5.6338	6.58354	6.48733	6.17703	5.88038	5.84323	4.80213	6.14994	5.95832	66.8836	32.0167	13.0873	42.4109
P30740	SERPINB1	19	5.41352	5.32026	4.46075	4.05275	5.50562	4.53745	5.98117	5.46578	5.77526	4.32345	4.204	4.19435	32.1349	53.1493	17.5942	5.05276
P30825	SLC7A1	12	5.58036	5.86674	5.33948	5.49575	5.67477	5.46167	5.20346	5.04163	5.44554	4.21209	4.93139	5.28473	18.361	8.08983	14.2451	35.0138
P30837	ALDH1B1	27	6.64492	7.03171	7.0694	6.98831	7.15023	7.08656	7.55147	7.34231	7.84679	7.43193	7.07698	7.19928	15.4794	5.61868	17.7545	12.6992
P30874	SSTR2	1	NA	7.66961	8.30148	8.69479	6.72225	9.17483	7.68018	7.64793	7.95249	7.06179	6.13213	8.87927	30.484	65.5455	11.9411	95.7883
P30876	POLR2B	38	4.18815	3.35635	3.80027	3.46741	3.91508	4.09138	4.40923	4.59725	4.17919	4.32049	4.34996	3.99064	28.2835	21.1934	14.3706	13.2502
P30989	NTSR1	2	NA	NA	NA	NA	NA	NA	2.48645	1.61529	1.99598	2.46983	1.75131	NA	NA	NA	30.4739	34.5064
P31025;Q5VSP4	LCN1	1	4.13982	2.87088	4.40441	3.70604	4.853	2.89388	3.34261	4.8698	4.17229	4.98417	3.74983	3.57013	46.8387	67.6303	50.138	57.8602
P31040	SDHA	27	8.77878	9.0277	8.64245	8.70679	8.90041	8.66515	8.46284	8.49851	8.80864	8.23748	7.97986	8.12153	13.7594	8.88305	13.6239	8.89462
P31146	CORO1A	10	3.57813	2.84286	3.26892	2.72933	3.0451	3.72517	3.94385	3.41798	3.48586	3.28508	3.4123	3.39705	24.8799	36.6635	20.7471	4.74996
P31150	GDI1	29	5.41161	5.4247	4.40585	3.97079	5.5534	4.25389	5.99287	5.62719	5.89886	4.55873	4.89301	4.73247	34.9992	63.01	12.7662	11.5426
P31151	S100A7	8	2.05998	2.10563	2.43797	2.54432	2.35687	2.50456	4.85395	3.01363	3.59135	2.87848	2.49608	1.90091	14.8071	6.73034	67.6832	32.4662
P31153	MAT2A	30	6.40197	5.67629	5.29423	4.6427	6.19444	5.19885	6.39078	5.76533	6.17869	4.99103	5.10951	5.27378	40.2981	55.9416	21.1832	9.90685
P31321	PRKAR1B	8	4.99663	4.60057	4.69363	4.70984	5.32827	4.80001	4.15655	3.93527	4.10357	3.54307	3.32108	3.50377	14.7692	24.3492	7.8593	8.0323
P31323	PRKAR2B	15	3.73126	2.98442	3.39791	3.40047	3.42509	3.58204	3.0281	2.73341	2.63961	3.28998	3.2651	3.02744	25.3676	6.94667	14.4419	9.74858
P31327	CPS1	44	3.06281	2.51247	3.00312	2.87996	3.03874	2.67958	4.74886	4.54512	4.51625	5.13172	4.86685	4.9604	19.5957	12.3619	8.98681	9.42034
P31350	RRM2	22	5.67474	5.14545	4.68022	4.35411	5.28976	4.52469	5.01317	4.43892	4.79584	3.89864	4.04449	3.76582	34.3486	36.754	19.5255	9.67183
P31431	SDC4	11	4.03462	4.31841	4.28719	4.63658	4.29482	4.80741	4.00883	3.4539	4.05096	4.10328	4.20651	4.5524	10.4469	17.5074	21.4153	16.8375
P31483	TIA1	18	4.25238	4.00352	4.26614	4.0599	4.31669	4.28271	4.53284	4.7378	4.55507	4.65706	5.04159	5.0515	9.92901	9.40309	7.95519	14.8343
P31641	SLC6A6	6	4.64674	4.93855	4.07883	4.09214	4.50284	4.52403	4.78274	4.31222	4.6928	4.69779	3.84206	4.09827	28.5991	15.9908	16.5012	31.6698
P31689	DNAJA1	28	4.77594	3.52062	4.54943	4.35098	4.36259	4.513	5.35882	5.44189	5.38219	5.23506	5.10398	5.07639	39.9028	6.37139	2.98615	5.96041
P31749	AKT1	22	3.02717	2.32624	2.33766	2.02004	2.91298	2.0251	3.72838	3.3725	3.45621	2.62212	2.88324	2.55391	29.6318	38.3701	13.2356	12.3674
P31751	AKT2	16	4.02684	3.58043	3.35498	2.54978	3.76622	3.08499	4.29742	3.95326	4.23362	3.53138	3.26509	3.403	24.3645	42.3114	12.2591	9.20581
P31930	UQCRC1	23	8.19578	8.61666	7.86369	8.36623	8.22343	8.19495	7.15878	7.0962	7.23798	6.48738	8.02199	8.16513	26.3202	6.46135	4.93761	50.3976
P31937	HIBADH	18	5.86128	6.51226	6.32117	6.16737	6.23842	6.3782	5.84194	5.26959	5.6396	5.81725	5.36141	5.28849	22.0376	7.51376	19.4561	20.7762
P31939	ATIC	40	6.85955	6.06086	5.20169	4.59784	6.83539	5.19288	7.57897	7.04638	7.4806	6.25506	6.4789	6.29478	54.7004	83.6207	18.5766	8.44242
P31942	HNRNPH3	16	4.03595	4.04513	4.57244	4.47906	4.13066	4.68196	4.13634	4.90228	4.4134	4.89199	5.24919	4.42078	22.4113	18.7669	27.5487	27.9577
P31943	HNRNPH1	26	6.59496	6.06593	7.10682	7.05582	6.47579	7.39214	6.8541	7.36112	7.01086	7.78795	7.84324	7.5147	35.4005	30.4403	18.4702	11.785
P31944	CASP14	15	3.15724	3.37332	3.06796	3.23351	2.99562	2.62545	4.23311	3.56402	4.0679	3.10164	2.8928	2.60952	11.0851	20.6478	22.7137	16.8408
P31946	YWHAB	21	8.02895	7.8823	7.28924	7.04637	8.16771	7.35028	8.34118	8.04249	8.38221	7.21634	7.3845	7.34576	25.0998	42.3218	12.3709	6.01615
P31947	SFN	18	1.78477	2.33838	1.48224	2.06253	1.43621	2.31483	5.3666	4.8608	5.2602	3.46153	3.84372	3.42173	30.9431	29.1224	17.5871	16.8017
P31948	STIP1	40	8.2046	7.76952	7.45657	6.89765	8.03695	7.52547	8.71243	7.87418	8.38192	7.49816	7.59924	7.80632	26.3439	38.0526	28.0973	11.0595
P31949	S100A11	6	8.22647	6.05811	7.36833	6.87397	7.44229	7.57619	6.61508	6.89457	6.27171	5.48903	5.90055	5.59528	65.9964	23.9709	21.2644	15.217
P32004	L1CAM	34	2.09022	2.17197	2.0137	2.57959	2.45984	1.81813	5.15115	5.282	5.74296	4.0325	4.46742	4.5784	5.48919	25.9881	22.4537	18.9271
P32019	INPP5B	19	3.79264	3.52426	3.52757	2.95227	3.58167	3.43298	4.23374	3.91876	4.13788	3.7755	3.60341	3.654	10.9816	21.4881	10.9494	6.19697
P32119	PRDX2	15	6.60147	6.00202	5.88758	5.59936	6.65355	5.59348	5.49637	5.23929	5.40929	5.1552	5.14114	5.42816	28.064	45.8733	8.92881	11.5504
P32121	ARRB2	19	3.07426	2.63748	2.93249	2.46089	3.03752	3.18888	4.16023	3.88931	3.90983	4.4045	4.42313	4.458	15.0099	24.6951	10.7442	1.88738
P32189	GK	13	3.77497	3.12334	3.75628	4.06131	3.28185	3.58902	3.52692	4.26411	3.86194	3.82327	4.67907	4.57406	23.5793	27.6941	25.6635	29.082
P32321	DCTD	10	3.70193	2.35787	3.03116	2.66052	3.59174	2.66079	4.54929	3.80351	4.15075	2.94977	3.39326	3.20372	45.3449	40.1995	25.8748	15.2089
P32322	PYCR1	19	4.77949	4.16609	4.94524	5.17948	4.46361	5.11913	5.28412	5.30685	5.39616	6.36603	5.85791	5.71629	26.2514	25.1168	4.14481	24.762
P32418	SLC8A1	13	3.13415	3.76085	2.93011	3.00277	3.39569	3.21859	4.25875	3.56185	4.20754	3.85078	3.38849	3.44049	31.5011	13.5171	24.613	18.3013
P32455	GBP1	34	5.10323	5.02429	4.06067	4.0605	5.34852	4.05025	2.17125	2.17292	2.64654	2.00211	2.84321	2.26411	34.9004	56.4541	19.8991	30.9474
P32456	GBP2	4	4.08505	4.18328	3.63062	NA	3.98543	3.73995	NA	NA	NA	NA	NA	3.69003	19.2652	12.0024	NA	NA
P32519	ELF1	4	3.73632	3.57726	3.0254	3.33945	3.69801	3.39403	3.29813	3.27202	3.44253	3.25561	4.08961	3.45404	24.102	13.8211	6.46805	31.7451
P32780	GTF2H1	11	2.99915	2.29202	3.07468	2.84319	2.75972	3.03857	2.9942	3.20156	3.09214	3.38511	3.67192	3.20481	27.085	10.0848	7.1999	16.5628
P32856	STX2	18	4.65467	4.81854	4.30187	4.43511	4.45272	4.63712	3.54106	3.30432	3.55711	3.47703	3.31927	3.40856	17.6594	7.91667	9.52254	5.46158
P32929	CTH	3	NA	NA	NA	NA	NA	NA	4.06873	3.48722	3.63416	3.16296	3.32621	3.36725	NA	NA	21.746	7.34801
P32942	ICAM3	2	3.30774	4.16827	3.46997	3.34288	2.94717	3.6541	NA	NA	NA	NA	NA	NA	33.5953	24.025	NA	NA
P32969	RPL9	23	5.36996	4.07517	6.43561	6.15359	5.04289	6.37798	5.93018	6.37905	5.53425	6.74736	6.84015	7.13736	73.2766	41.9917	29.2445	14.5199
P32970	CD70	7	NA	NA	1.68795	NA	1.18593	NA	6.43309	6.56092	6.82351	5.80983	5.18172	4.90647	NA	NA	14.0642	33.3908
P33121	ACSL1	32	4.53744	3.61949	4.56636	4.62659	4.08848	4.79666	4.62903	4.49524	4.53755	4.28658	4.52805	4.4821	32.6899	23.9616	4.77639	8.682
P33151	CDH5	34	6.82428	7.03597	6.77902	7.08494	6.40018	7.23871	2.32048	1.39452	4.89427	2.31745	6.29092	3.60106	9.7223	28.1809	120.565	127.091
P33176	KIF5B	48	5.29804	3.64474	4.55583	4.10484	4.55905	4.56058	6.72659	6.49692	6.12754	6.69366	6.97284	7.19642	53.692	17.1635	20.3435	17.2278
P33240	CSTF2	7	4.80164	4.71008	4.46005	4.68108	4.80665	4.87967	4.65806	5.50677	5.24677	4.16807	5.28426	4.19875	11.9244	6.89662	28.2155	47.8424
P33316	DUT	14	6.30444	5.69115	5.69457	5.42415	6.02302	5.78645	6.44878	5.84206	6.23932	5.83943	5.88512	5.69687	25.9194	20.3511	20.5764	6.69972
P33527	ABCC1	40	7.76238	7.7297	7.19017	7.45322	7.6209	7.36981	6.0968	5.87873	6.30024	5.57107	5.37353	5.47329	20.7054	8.9771	14.5359	6.83996
P33552	CKS2	3	3.8245	3.65106	3.16411	3.21319	3.64503	2.9576	NA	3.03744	2.55291	NA	1.30441	NA	22.3964	24.5969	23.5276	NA
P33778	H2BC3	17	5.14567	5.8785	6.45165	6.28267	5.34284	5.5922	5.46605	7.35514	6.23547	6.44812	6.64924	4.79686	43.092	35.4261	65.6649	53.8607
P33897	ABCD1	3	3.18733	3.61358	4.1072	3.84037	3.07132	4.35897	NA	NA	NA	NA	NA	NA	31.8622	42.0204	NA	NA
P33908	MAN1A1	15	1.76256	NA	NA	2.16704	2.32807	NA	3.80586	3.65156	4.04526	3.82275	3.28634	3.44449	NA	7.88396	13.9137	19.6727
P33947	KDELR2	3	3.65432	4.55425	3.26336	3.62792	2.94546	3.42408	3.81715	3.7228	3.99673	4.0765	3.64788	3.23854	48.0149	23.0319	9.76965	28.8354
P33981	TTK	24	2.62558	2.50262	2.79884	2.84965	2.61057	2.71079	3.16981	3.13276	3.00802	3.36393	3.65664	3.82007	10.3899	8.36939	5.7936	15.6215
P33991	MCM4	34	7.52825	6.27312	8.04015	6.90654	7.11942	7.89386	7.68343	6.87871	7.04755	6.87785	6.71426	6.65509	53.3036	38.2017	31.0135	8.12189
P33992	MCM5	38	7.24138	5.8791	7.54182	6.78665	6.89878	7.4324	7.59098	7.20361	7.04119	7.17767	7.12289	7.34703	49.833	25.1252	20.17	8.23462
P33993	MCM7	37	7.69207	6.58181	8.16124	7.13116	7.38483	8.04582	7.83173	7.10349	7.26553	7.02115	6.83065	6.89091	48.7423	34.2546	27.8007	6.82172
P34059	GALNS	16	5.76572	6.34984	5.57016	5.6476	5.86121	5.58659	5.65843	5.44327	5.65479	5.48862	4.72693	4.77382	29.4356	10.2106	8.31852	31.5685
P34741	SDC2	4	2.42032	1.88206	2.72053	2.97185	2.79853	2.91697	3.145	2.05423	1.57728	3.05875	2.39779	2.5148	27.9814	6.07329	58.2308	25.6967
P34810	CD68	3	5.27882	5.54758	5.37078	5.63936	5.28107	4.94445	NA	NA	5.66771	NA	NA	4.61576	9.58915	24.0025	NA	NA
P34896	SHMT1	21	4.13454	3.22572	3.64617	3.22696	3.81293	3.67754	4.97184	4.29464	4.55042	4.0437	4.16152	4.10145	31.4933	20.1157	24.1749	4.08434
P34897	SHMT2	27	9.76722	10.0938	10.1796	10.1686	9.90674	10.2861	9.94935	9.50655	9.93118	9.41917	9.3101	9.49125	14.4918	13.1126	16.4266	6.27874
P34932	HSPA4	41	7.5655	7.24766	6.71265	6.30245	7.51881	6.96517	8.4309	7.59597	8.17122	7.42013	7.73325	7.90595	28.4773	40.5586	27.7944	16.6083
P34949	MPI	9	3.31507	2.89595	2.62932	2.4314	3.1384	2.4674	2.19564	2.061	2.4313	1.42556	1.2224	1.94979	24.3868	29.367	13.181	27.0548
P35030	PRSS3	1	2.72173	2.14546	2.86347	2.31944	2.94348	2.90381	3.64022	3.84296	3.04219	2.59267	3.49563	3.72103	24.431	22.3566	26.7909	36.4447
P35052	GPC1	19	3.57785	3.12593	3.33154	3.07154	3.9786	3.39221	3.28329	3.46152	4.0654	3.68651	2.62169	2.63986	15.744	32.8047	29.852	45.8111
P35080	PFN2	8	3.87079	3.00241	2.51766	1.77225	3.82871	2.50351	5.8546	5.48672	5.80245	4.91186	4.84638	4.83685	48.8927	73.3169	13.252	2.85186
P35221	CTNNA1	37	8.76948	8.44241	8.60692	8.97167	8.4717	9.00806	7.94456	7.40819	7.87556	7.80126	7.67242	7.89075	11.3134	19.4239	19.0048	7.5507
P35222	CTNNB1	32	8.07396	7.74563	8.0718	8.38298	7.7934	8.22053	7.31298	6.95983	7.46794	7.20132	6.94761	7.05155	12.5674	20.1032	17.3966	8.90094
P35226	BMI1	3	3.20315	1.94421	2.66427	2.59368	2.40805	3.03416	1.98116	3.23071	2.50422	2.85979	3.26992	2.44737	41.4953	23.0302	43.8669	28.2109
P35232	PHB	24	8.22318	8.53944	8.32482	8.84101	8.03915	8.70989	7.57969	7.95927	7.9783	7.15926	8.73497	8.58991	11.3781	27.1832	14.8338	48.1173
P35237	SERPINB6	21	5.98404	6.10895	4.93977	4.63143	6.14236	5.0667	6.28419	5.65231	6.01753	5.05604	5.0278	4.91507	38.0516	56.6488	21.4895	5.10295
P35240	NF2	32	3.79674	3.33296	3.79178	3.66864	3.69542	3.90207	4.79999	4.50917	4.8029	4.9323	4.64101	4.7029	17.3874	9.05782	11.2778	10.8853
P35241	RDX	32	8.57392	7.69702	7.93511	7.80941	8.2963	8.02901	8.47029	8.16363	8.36118	8.38777	8.49015	8.61953	32.896	16.978	10.5991	8.08103
P35244	RPA3	7	3.5666	3.41302	3.23934	2.61273	3.40822	3.37111	3.7404	3.12224	3.48151	2.05533	2.9247	2.61662	11.2916	27.9588	21.0288	28.936
P35249	RFC4	22	4.7345	3.77382	5.0037	4.99288	4.58611	5.08448	4.83327	4.95601	4.77452	5.21049	5.39623	5.37559	39.1757	17.4562	6.4823	6.91378
P35250	RFC2	15	5.10862	4.1257	4.93194	4.92953	4.75409	5.08512	5.09979	4.96321	4.99193	5.06856	5.18257	4.81704	32.4346	11.4212	5.0486	12.6451
P35251	RFC1	27	3.11918	2.91082	3.66978	3.8374	3.12423	3.83019	2.9462	3.16905	2.80477	3.45827	3.57541	3.27529	28.321	25.7681	12.8771	10.353
P35268	RPL22	8	7.07159	6.04349	8.37402	8.09695	7.01728	8.03513	7.41186	8.3824	7.71544	8.46367	8.23159	8.622	77.7843	36.1338	35.7888	13.4087
P35269	GTF2F1	27	4.78776	2.6943	3.77297	3.44238	4.06333	4.06519	4.47435	4.07731	3.89568	3.75993	4.45669	4.43813	67.5382	22.8893	21.1006	25.0623
P35270	SPR	12	4.66577	4.47784	4.87279	4.7134	4.60733	4.98628	5.7353	5.58263	5.47925	5.45958	5.4336	5.37193	13.7059	13.8723	8.99416	3.10216
P35321	SPRR1A	4	3.73194	4.86379	4.39764	5.50649	3.36332	5.36785	6.79729	3.21154	4.31478	5.76349	4.40472	3.7243	37.4062	59.401	119.772	73.7152
P35354	PTGS2	11	2.53019	3.23981	NA	NA	NA	NA	2.89945	2.5324	2.52878	3.55516	4.04586	3.86199	34.0959	NA	15.3317	16.7655
P35367	HRH1	8	3.91695	4.3457	3.89087	4.26316	4.02554	4.07387	3.14008	2.86501	3.30409	3.51881	3.12282	3.52816	18.4941	8.87694	15.046	15.2358
P35408	PTGER4	5	3.41896	4.0029	3.50979	3.74218	3.61389	3.46188	3.84075	3.52935	3.23654	2.99194	3.707	3.70643	22.8337	9.6748	20.8959	25.9345
P35475	IDUA	1	2.40662	1.83851	2.88581	2.78697	2.09301	2.26336	NA	NA	NA	NA	NA	NA	35.2237	26.1706	NA	NA
P35520	CBS	29	2.4542	2.56627	2.48107	3.06859	2.52747	1.75041	5.318	4.82387	5.04543	4.59096	4.18269	4.13872	4.09128	43.0371	17.2412	18.0237
P35555	FBN1	45	4.14248	3.79886	4.41915	4.27126	3.90803	4.52612	2.59548	NA	2.65608	2.29576	2.74453	3.19888	21.1704	21.0126	2.96972	30.9519
P35556	FBN2	40	4.48761	4.44473	4.53202	4.60422	4.35477	4.80289	2.71587	4.16588	2.36485	3.23955	3.3129	3.17011	3.02583	15.3815	70.9356	4.95139
P35568	IRS1	3	3.44521	2.49133	3.49529	3.51681	4.0187	3.42232	2.76808	3.79385	3.00128	4.69447	3.6288	2.73676	34.1004	23.3055	39.4989	65.9368
P35573	AGL	45	5.27344	4.99297	3.99929	3.57113	5.02065	3.89699	5.78565	5.24424	5.58053	4.44381	4.15223	3.86185	40.3557	56.2714	18.4442	20.0714
P35579	MYH9	49	8.54344	7.09401	7.78939	7.11348	7.4472	7.66033	8.59942	8.90933	8.01616	8.2493	8.99823	7.94217	49.18	18.6305	29.6528	39.4178
P35580	MYH10	42	6.56988	5.08593	5.83031	5.05006	5.36143	5.67491	6.63767	6.78098	6.03186	6.36948	7.01862	5.91965	49.7646	21.5374	25.4228	38.8091
P35590	TIE1	25	4.26806	4.21517	4.32801	4.33336	4.02812	4.44265	1.83537	NA	NA	NA	NA	NA	3.91735	14.3891	NA	NA
P35606	COPB2	35	7.78261	6.41144	7.61693	7.42459	7.18946	7.63836	7.73999	7.54478	7.27583	8.35993	8.1258	8.32213	43.1109	15.4596	15.8985	8.50567
P35609	ACTN2	4	5.55294	5.94964	5.87277	4.64602	5.58996	5.40741	5.13719	5.95391	5.95413	5.16677	5.12763	4.91167	14.0166	31.2489	29.1619	9.27172
P35610	SOAT1	17	3.09229	2.74682	4.09152	3.79721	3.01641	4.13208	4.05903	3.89574	3.5043	4.85607	5.02842	5.07891	51.2704	36.1489	18.9377	7.9408
P35611	ADD1	12	4.0274	2.94575	3.58594	3.50942	3.46426	3.59428	2.9479	2.92651	2.78643	3.01953	2.6278	2.92843	35.8222	4.60442	5.97633	13.7138
P35613	BSG	18	9.54952	9.97404	9.04932	9.46547	9.56791	9.31391	8.79616	8.436	8.99926	8.24695	8.08847	8.30198	31.2753	8.77463	19.1586	7.55315
P35625	TIMP3	4	3.9188	4.19851	4.52864	4.63629	4.0722	4.43801	NA	NA	NA	NA	NA	NA	21.2218	19.1863	NA	NA
P35626	GRK3	4	3.65476	2.27023	3.66006	2.53613	3.08246	3.45951	4.09818	3.97556	3.74343	3.90221	4.19009	3.83294	44.9094	30.8701	12.2364	13.5138
P35637	FUS	17	5.06087	4.69009	6.1015	6.03982	4.86063	6.6123	6.03614	6.03063	5.59624	6.89027	7.11907	7.01488	53.6636	53.5883	16.5342	7.90604
P35658	NUP214	43	3.89874	3.33334	3.79862	3.88109	3.68198	4.08795	4.26793	4.58373	4.1411	4.6913	5.2296	4.79476	19.6829	14.0545	16.2157	20.6305
P35659	DEK	24	4.30965	4.58795	4.65086	4.38481	4.56818	4.37236	4.97928	5.08995	4.72113	4.66126	5.04381	4.12537	12.1618	7.75629	12.7765	30.764
P35670	ATP7B	1	NA	-0.0812775	2.23573	1.05529	1.65814	1.64182	0.463315	1.04016	NA	0.396769	-1.12141	0.513437	94.1468	21.9886	27.9023	49.5991
P35813	PPM1A	14	4.0396	3.53886	2.87149	2.64766	3.80933	3.11799	3.69279	3.21591	3.82627	2.42258	2.74272	2.74409	38.71	41.0845	20.9445	12.3316
P35869	AHR	14	2.28607	NA	1.71859	1.66052	2.55243	1.58426	3.4188	3.03145	2.7086	4.33615	3.33506	3.35332	27.4605	40.181	24.7278	42.9408
P35914	HMGCL	19	5.73129	5.31488	6.18017	5.91137	5.68974	5.93096	4.88552	4.82362	4.79498	5.41343	5.00313	4.93358	29.8248	9.03096	3.22464	18.7272
P35968	KDR	3	4.45355	4.44672	4.1017	4.29706	3.95358	4.64604	NA	NA	NA	NA	NA	NA	13.3446	23.8503	NA	NA
P35998	PSMC2	33	6.93369	5.39536	6.12323	5.53967	6.38562	5.95603	7.52219	6.68108	7.00895	6.58746	6.56394	6.81861	52.1968	29.0735	29.9475	10.0046
P36021	SLC16A2	2	2.85244	3.98097	3.43316	3.56803	3.90324	4.50001	6.44782	4.78756	5.84588	4.77045	5.77774	5.69163	38.1795	33.6256	51.9139	33.8098
P36269	GGT5	24	7.01756	7.53659	6.4745	6.51449	6.95146	6.44234	0.675149	1.71034	0.880754	1.87781	NA	2.51735	36.0585	19.9408	40.4641	30.842
P36383	GJC1	3	3.88534	3.78431	4.17068	4.60946	3.82288	4.37022	3.62086	3.61105	3.79863	4.54073	4.07104	4.1816	14.2487	26.2967	7.46486	17.5891
P36404	ARL2	10	4.38861	4.26978	4.33788	4.09739	4.44899	4.13358	4.90956	4.73046	4.65953	4.45912	4.27433	4.41334	4.11986	13.8606	9.07503	6.56966
P36405	ARL3	11	4.16819	3.71232	3.36697	2.96662	3.95264	3.50659	4.60338	3.97066	4.32632	3.48703	3.6807	3.60539	28.0954	33.2026	21.5601	6.7138
P36507	MAP2K2	17	4.38008	4.10056	3.68055	3.03625	4.42338	3.4244	4.59554	4.15084	4.22787	3.68219	3.81163	3.62092	23.6515	52.2498	17.0868	6.81977
P36542	ATP5F1C	18	8.96009	8.90132	9.12626	9.35497	8.7593	9.23095	8.38793	8.19063	8.44115	8.45488	8.43073	8.52074	8.21485	20.5158	8.93943	3.24995
P36543	ATP6V1E1	22	5.23477	5.02458	5.49816	5.86312	5.16464	5.6554	4.80149	4.595	4.8115	4.47041	4.67691	5.09218	16.5404	23.5408	8.25588	22.5456
P36551	CPOX	26	5.84489	5.59422	5.83074	5.8718	5.78563	5.71336	5.33618	5.45201	5.67336	5.5086	4.93916	4.95246	9.47438	5.50921	12.0588	23.7695
P36578	RPL4	26	8.14188	6.5409	8.94969	8.96478	7.64011	9.15738	8.68017	8.75199	7.99651	9.49215	9.8098	9.95613	69.2318	46.5678	26.2598	15.9258
P36639	NUDT1	4	3.56684	3.77595	3.29948	2.8942	3.85129	3.10509	4.57013	4.14345	4.21583	3.77917	3.78226	3.60725	16.333	36.9075	16.4003	6.79857
P36776	LONP1	35	8.1356	7.87171	8.21716	8.2921	7.93664	8.36006	6.87502	6.65191	6.97411	6.92816	6.94073	6.93593	12.1384	15.0609	11.1891	0.439635
P36871	PGM1	32	4.63835	4.74096	3.76323	3.44924	4.75898	3.68341	5.13123	4.65564	5.09763	3.96775	3.94299	3.71337	32.7887	52.06	17.3486	9.4451
P36873	PPP1CC	19	5.17566	4.44558	5.12902	4.8396	4.91905	5.01554	5.44897	5.5363	5.30673	5.60408	5.79455	5.49555	25.7489	6.12215	7.9507	10.6194
P36894	BMPR1A	7	3.85548	3.60386	3.75936	3.44277	3.20972	3.63585	2.4605	2.31769	2.9998	2.41344	1.92544	2.17791	8.70387	14.6487	26.1432	16.8067
P36896	ACVR1B	12	3.90826	4.07309	3.97833	4.10719	4.05058	4.24568	2.63865	2.28806	2.90088	1.99518	2.31055	2.66217	5.75555	7.04351	20.8729	23.1156
P36897	TGFBR1	11	4.43046	4.18093	4.35604	4.32895	4.3627	4.29276	3.13978	3.15245	3.55903	3.32586	3.47669	3.65104	8.72572	2.42327	17.2327	11.3074
P36915	GNL1	21	4.72947	3.66166	3.44366	2.95218	4.38077	3.38633	5.24259	4.59609	4.8863	4.03601	4.38375	4.30804	51.3432	53.115	22.5535	12.2714
P36941	LTBR	6	4.83462	5.8107	5.07268	5.64066	5.07032	5.43506	3.65312	3.32582	3.75726	3.71591	3.17816	2.99362	37.2207	19.3907	15.0163	27.1482
P36952	SERPINB5	8	NA	2.61068	NA	1.96641	NA	3.19418	4.36655	NA	NA	2.16978	2.83031	2.3754	NA	56.7895	NA	24.1792
P36957	DLST	23	7.10536	4.55987	7.16398	7.11122	6.51477	7.13224	6.15466	6.35174	6.242	6.78013	6.7882	6.86238	66.5502	22.4069	6.86731	3.16945
P36959	GMPR	6	4.57385	3.52593	3.94115	3.54558	4.22047	3.94412	3.42136	2.55525	2.96497	2.77382	3.22057	2.81936	37.2287	22.8724	29.9298	17.7562
P36969	GPX4	11	2.90639	1.99387	3.0924	2.17268	2.77344	2.83881	5.08417	4.88981	4.4751	5.24978	5.34457	5.32776	35.7332	23.4275	20.6644	3.47397
P37023	ACVRL1	16	4.69574	4.9942	4.47834	4.95551	4.25584	4.90672	4.28697	1.83164	3.43633	4.41871	NA	3.64978	18.1238	24.7345	70.7094	36.82
P37059	HSD17B2	4	3.23728	2.76734	3.0587	3.24859	3.06397	3.34844	NA	NA	2.96877	NA	NA	NA	16.0748	9.84977	NA	NA
P37108	SRP14	15	6.62423	5.67202	7.0493	6.79925	6.35138	7.05952	6.43453	6.39883	6.30982	6.90369	6.74794	6.84257	43.5274	23.865	4.41239	5.40653
P37173	TGFBR2	28	4.81786	4.89929	4.77399	5.17839	4.63819	5.08611	2.2828	1.41037	2.41917	2.67598	1.12049	1.79108	4.4336	18.8934	33.4322	53.9091
P37198	NUP62	9	4.08188	3.84124	4.12302	3.97519	3.89695	4.2575	4.85802	4.97783	4.8893	4.64121	5.08334	4.62736	10.2377	13.5134	4.34496	18.7981
P37235	HPCAL1	20	6.48101	6.43564	5.86496	5.82794	6.48939	5.84773	5.59772	5.66324	5.58581	3.59988	4.0995	4.57856	22.0114	27.694	2.91163	33.3276
P37268	FDFT1	27	7.31919	6.5135	7.52396	7.38104	6.6306	7.45874	5.33866	5.35619	5.79526	5.0057	4.29038	4.26203	33.1318	28.4921	18.7478	31.1658
P37287	PIGA	4	1.37651	0.872987	1.76117	1.98851	1.70927	2.03802	1.87146	1.81612	NA	2.04726	1.81281	2.31029	29.901	11.8611	2.71235	17.271
P37802	TAGLN2	23	8.6727	8.12364	7.01886	6.52056	8.49533	7.29397	8.48286	7.94546	8.23223	7.12682	7.34391	7.31259	51.1774	69.0799	18.4434	7.94972
P37837	TALDO1	33	7.09013	6.5266	5.61788	4.83227	7.05525	5.56484	6.37846	5.84861	6.23946	4.78542	5.19022	4.88881	47.0967	80.0223	18.1997	14.9792
P37840	SNCA	11	3.04211	4.02296	2.32357	2.0419	3.75329	2.41727	2.2823	1.70396	2.49296	1.98654	2.21645	2.49641	58.9114	66.5751	26.4039	17.7805
P38117	ETFB	23	8.26223	8.94669	8.39866	8.51959	8.50118	8.67117	8.16456	7.421	7.75353	8.40062	8.11645	8.13081	26.3615	6.57713	25.9415	11.424
P38159	RBMX	36	4.74422	5.11494	5.19005	5.41	5.06263	5.85993	5.53782	6.25848	6.13345	6.24294	6.7026	5.53521	15.7785	27.9137	24.634	38.308
P38432	COIL	9	2.82617	2.36431	3.03718	2.56444	3.10878	3.06954	2.52386	3.00077	2.46408	2.88077	3.55981	2.96736	22.7147	19.6582	21.3743	27.0785
P38435	GGCX	20	4.72675	4.57131	5.14927	5.21123	4.4602	5.10997	4.34882	3.88143	3.85666	5.10853	4.54053	4.30282	21.4602	25.8145	20.1427	29.8356
P38571	LIPA	11	4.43992	5.32149	4.06454	3.81918	4.83307	3.87265	2.7808	2.00026	2.27892	2.17907	2.05482	1.92367	46.8468	42.7344	28.1339	8.83342
P38606	ATP6V1A	33	7.18609	7.00236	7.33586	7.47983	7.17303	7.46361	6.61644	6.28146	6.52345	6.10958	6.42425	6.76995	11.4911	11.5313	11.6791	22.8663
P38646	HSPA9	34	10.6054	10.9023	10.8835	11.0992	10.9401	11.0748	11.2646	10.8888	11.4413	11.0053	10.9489	11.2598	11.1218	5.84532	18.8289	11.7851
P38919	EIF4A3	29	6.3109	5.60335	6.61605	6.4172	6.03521	6.78224	7.01862	7.08664	6.91227	7.10807	7.32127	7.1521	33.1477	25.6037	6.04913	7.9401
P38935	IGHMBP2	14	2.9437	3.01096	3.26682	3.11812	2.59469	3.5134	3.41958	3.40105	3.26691	3.67612	3.81749	3.95423	12.1238	30.8634	5.68062	9.62018
P38936	CDKN1A	3	2.72827	2.95162	3.02689	3.40207	2.82071	3.46841	NA	NA	NA	NA	NA	NA	10.4994	22.8052	NA	NA
P39019	RPS19	22	8.55566	7.22573	8.8266	8.54795	8.06916	8.95919	9.07059	8.72286	8.91491	8.81492	9.03391	9.18364	48.4053	30.1665	11.9757	12.6755
P39023	RPL3	29	7.50882	6.05653	8.22137	8.12958	6.88256	8.37428	8.017	7.91582	7.29958	8.79269	9.07171	9.22569	63.5753	45.8527	24.73	14.8521
P39060	COL18A1	17	4.22037	4.27506	5.07623	4.77771	4.11075	5.2267	3.19749	2.77147	2.98078	4.13512	3.01956	2.59163	35.6101	36.8255	14.7443	58.2089
P39210	MPV17	3	5.25266	5.86926	5.89432	6.06307	5.73341	5.97853	3.78641	4.29142	4.27555	3.5883	4.46842	3.76765	23.1534	11.5477	18.6488	34.1267
P39656	DDOST	23	8.55367	8.68209	9.09787	9.31812	8.52376	9.28063	8.35319	8.28289	8.38148	8.72819	8.79579	9.02288	20.4595	27.9183	3.49449	10.9409
P39687	ANP32A	19	5.24422	4.19609	4.49822	3.66971	4.92356	4.47121	5.01224	5.00309	5.1696	4.04815	4.34198	4.16905	39.1661	40.5444	6.60388	10.3132
P39748	FEN1	18	5.00193	3.34774	4.84954	4.09116	3.98927	4.82125	4.96536	4.51804	4.25842	4.59623	5.20801	5.42625	49.8412	33.5429	25.3466	27.666
P40121	CAPG	17	7.42511	5.21053	5.00889	4.31688	6.50093	5.07595	5.80853	5.40461	5.46907	4.8041	4.93697	4.7942	98.6504	77.8776	15.5708	5.60982
P40123	CAP2	14	5.21706	4.56955	4.37725	4.16907	4.93579	4.49909	4.77083	4.31912	4.43987	4.28972	4.2647	4.52824	32.112	26.8928	16.6796	10.3493
P40189	IL6ST	32	5.1372	5.01616	4.97225	5.10538	5.05969	5.26719	3.14206	2.78725	3.11135	3.82584	2.7215	2.84372	5.9903	7.68356	13.0674	45.2976
P40222	TXLNA	37	3.87878	2.74334	4.16655	3.97066	3.44588	4.10444	4.38956	4.36797	3.95099	4.98133	5.25259	5.48698	44.176	22.5417	16.2221	17.3624
P40227	CCT6A	30	6.35786	4.73035	5.6235	5.38871	5.97351	5.62859	7.32618	7.08235	7.17182	6.90009	7.07013	7.37874	52.9928	20.6271	8.63406	17.1393
P40261	NNMT	7	6.23958	6.63256	5.24718	5.08494	6.42346	5.42986	5.68012	5.19824	5.40288	4.57002	3.99895	3.82216	43.5451	51.011	16.91	28.3885
P40305	IFI27	4	5.18911	4.92299	4.85541	4.92869	4.82881	4.78686	NA	NA	NA	NA	NA	NA	12.5597	5.09557	NA	NA
P40306	PSMB10	7	4.91925	4.24813	4.11027	3.30956	4.58086	4.04336	3.57619	2.84333	3.06629	2.82177	1.86544	2.24145	31.7965	41.7991	26.9689	34.0205
P40337	VHL	4	3.20541	2.60679	3.03154	3.22775	2.95107	3.12736	4.2931	3.83091	3.84193	3.76842	3.28407	3.30391	20.3648	9.57347	19.1281	19.9054
P40425	PBX2	1	2.18915	3.07862	2.53464	NA	3.143	2.64964	4.15028	3.37924	NA	3.30821	3.35361	NA	31.696	23.9479	36.9164	2.22506
P40429	RPL13A	24	6.27636	4.67518	7.22327	7.10048	5.83226	7.25291	6.83961	7.10129	6.37478	7.71555	7.80723	8.19744	73.911	44.4067	24.4425	18.4191
P40616	ARL1	13	6.11416	6.24177	5.92935	5.84329	6.11127	5.97666	5.30337	4.8785	5.29696	4.68462	4.1994	4.47135	10.7657	9.27941	15.9845	16.6287
P40692	MLH1	19	2.92555	0.640085	2.97685	3.14607	2.76703	2.89186	3.20661	3.49307	3.18021	3.8368	3.70753	3.57257	62.8723	13.639	12.4027	9.13979
P40763	STAT3	36	5.09511	4.02747	4.46755	4.01106	4.60333	4.41194	5.21946	5.0261	5.07598	4.62561	4.77818	4.944	37.6645	20.1179	7.05493	11.0462
P40818	USP8	38	3.47753	2.86795	3.30998	3.36405	3.29297	3.4231	4.19167	4.1572	3.83619	4.33646	4.55129	4.70303	20.7481	4.50604	13.0372	12.6034
P40855	PEX19	5	3.58114	4.13815	2.26241	3.08901	NA	NA	3.17589	3.29492	4.08993	NA	2.81324	NA	56.0326	NA	36.8458	NA
P40925	MDH1	24	6.38633	6.29959	5.37092	5.11591	6.38336	5.37392	6.23123	5.87524	6.29776	5.39785	5.20007	5.00587	34.0399	49.6822	15.0446	13.5621
P40926	MDH2	22	9.38654	10.1225	9.35788	9.56601	9.69268	9.63377	10.1153	9.69304	10.1283	10.1257	10.1833	10.3196	32.0959	4.38592	16.2426	6.98572
P40937	RFC5	22	5.04427	4.03369	4.89453	4.93957	4.72817	5.04627	4.87345	4.86205	4.9109	5.01951	5.14115	5.01711	33.3958	11.0094	1.7786	4.98415
P40938	RFC3	21	4.14003	2.88997	4.3254	4.34597	3.63904	4.55992	3.96673	4.25762	3.86495	4.50447	4.53685	4.33327	44.6235	30.4484	14.4987	7.42637
P40939	HADHA	29	10.2436	9.98579	10.1774	10.2529	10.0543	10.2735	9.12481	8.85707	9.17486	9.07639	8.84976	9.0253	9.08761	8.18509	11.4534	8.07568
P41091	EIF2S3	27	6.91874	5.17408	6.7191	6.16401	6.20922	6.68341	7.35439	7.09959	6.79232	7.26438	7.51595	7.66215	51.6411	20.9109	19.2414	13.6654
P41162	ETV3	1	NA	NA	1.04827	1.12627	2.25611	1.94762	2.59533	3.03503	2.55795	2.64167	2.91164	2.95882	NA	36.4752	19.2289	11.4651
P41208	CETN2	6	4.12831	3.76909	3.78734	3.07099	4.24382	3.85271	3.41957	3.68204	3.54415	3.10561	3.20984	3.02031	14.537	37.9702	9.112	6.5975
P41214	EIF2D	20	3.40141	2.40922	3.18688	2.64772	2.88809	3.16901	4.04858	3.37513	3.51984	3.80906	3.97107	3.97273	32.5679	18.1359	25.7333	6.3898
P41217	CD200	6	4.13134	4.19417	2.97076	3.73947	3.94379	3.43737	2.55492	3.39657	NA	3.578	NA	NA	40.0521	17.2987	40.1202	NA
P41223	BUD31	12	3.07765	1.81728	2.7839	2.75832	2.28559	2.91787	3.94544	3.918	3.31031	3.90762	4.09352	4.03159	40.0009	21.5303	22.901	6.4903
P41226	UBA7	12	4.64995	4.08834	3.90441	3.42069	4.41231	3.77084	NA	2.89577	3.25742	2.19731	NA	NA	28.1622	35.9033	17.6331	NA
P41227	NAA10	19	4.79981	3.60025	4.30335	3.92947	4.56063	4.36532	6.00122	5.44792	5.36792	5.19285	5.90343	6.11993	39.5022	21.3843	25.1991	30.6284
P41236	PPP1R2	8	3.47536	3.36909	2.55724	2.4266	3.51999	2.86589	3.93955	3.12601	3.47199	2.32389	2.86864	2.85804	30.9757	38.7424	28.5838	20.1063
P41240	CSK	24	4.47571	3.11993	3.10806	2.82228	4.05356	3.27804	5.03022	4.50231	4.7112	4.35121	4.57939	4.77279	59.5012	44.252	18.6867	14.501
P41247	PNPLA4	12	3.56746	3.73347	4.20349	3.98889	3.91251	4.20479	NA	NA	NA	NA	NA	NA	23.7595	10.7196	NA	NA
P41250	GARS1	36	6.92365	6.64493	6.51444	6.34842	6.93163	6.563	8.03328	7.52542	7.90442	7.33792	7.37216	7.44953	14.7949	20.8528	17.5049	3.98987
P41252	IARS1	42	6.72262	4.3681	6.22022	6.23677	6.05174	6.5886	7.51536	6.92915	6.78844	7.35547	7.03204	7.18649	64.2221	19.3272	28.1346	11.2233
P41440	SLC19A1	10	4.41256	4.63954	4.33626	4.48998	4.20265	4.65932	4.32653	4.0924	4.63561	4.6074	3.8886	4.19644	11.1708	15.634	19.0398	25.2304
P41567	EIF1	6	2.78014	1.57519	2.29954	1.82404	2.50648	2.6684	3.22453	3.23348	2.85732	2.69464	3.57574	4.00919	39.4949	28.3153	14.191	41.984
P41743	PRKCI	16	3.13378	2.5224	2.89476	2.71404	3.15031	2.72221	3.72253	3.76039	3.72477	3.65257	3.51347	3.7408	20.7565	18.0638	1.4787	7.86939
P42025	ACTR1B	16	5.62698	4.4184	4.85373	4.62274	5.39792	4.77891	5.30536	5.09893	5.15376	5.4552	5.28093	5.58581	43.6516	29.9571	7.5186	10.5083
P42126	ECI1	8	8.24188	8.71341	8.89788	8.95611	8.44235	8.8933	7.69961	7.39322	7.56797	7.74732	7.51682	7.42989	22.2176	18.2952	10.5599	11.6061
P42166	TMPO	30	3.52951	3.0815	3.51298	3.31244	3.26512	3.67278	4.24361	4.87257	4.17783	4.1433	5.05462	4.24363	16.6375	16.0427	28.1948	37.1169
P42167	TMPO	29	4.72959	4.48824	5.53458	5.41046	4.40971	5.6763	5.2394	5.8537	4.98154	5.7875	6.02008	5.48007	40.2453	40.155	32.3469	18.4537
P42224	STAT1	38	6.88727	5.40425	5.72864	5.16613	6.23745	5.59989	5.52976	5.21822	5.11057	4.95354	5.01553	5.17106	57.7694	37.9131	15.5161	7.87656
P42226	STAT6	16	4.04424	3.30145	3.4871	2.88183	3.78554	3.30243	4.2795	4.03783	3.96091	4.05872	4.011	4.06908	28.013	31.2887	11.7916	2.13537
P42229	STAT5A	20	4.08798	3.20052	3.29616	2.782	3.81628	3.31525	3.56425	3.27769	3.29793	2.92439	3.06797	3.08053	36.1491	35.0985	11.4091	5.90762
P42285	MTREX	43	4.42718	3.51529	4.62667	4.77144	4.06569	5.11298	4.64641	5.11846	4.65684	5.40509	5.5093	5.3828	36.043	34.2488	19.5695	4.73468
P42336	PIK3CA	10	3.25556	2.39745	2.38957	2.60768	3.29345	2.60623	3.68801	3.45558	3.47048	3.69339	3.54443	3.64963	37.0958	29.2421	9.23679	5.25223
P42338	PIK3CB	5	1.37199	NA	1.33957	NA	1.90781	1.74211	2.46279	2.04016	2.10994	1.82	1.99707	2.5047	1.58895	8.11292	16.2733	25.6587
P42345	MTOR	49	4.13003	4.03291	4.73653	4.58997	4.0235	4.93019	4.49473	4.56917	4.44209	5.25181	5.16228	5.20138	27.9519	30.1741	4.44127	3.11675
P42356	PI4KA	46	4.85663	4.32204	4.7304	4.77537	4.40399	4.86165	3.85986	3.81889	3.77814	4.15119	4.04455	3.99544	18.4339	16.0846	2.8321	5.56855
P42357	HAL	14	3.39482	3.89667	3.27273	3.70528	3.06225	3.26308	4.69007	3.85526	3.95026	3.96248	3.85416	3.22541	23.9937	23.515	33.8118	25.3013
P42566	EPS15	28	4.07956	2.86297	3.68464	3.38484	3.40752	3.8361	3.54311	3.385	3.14394	3.58723	3.6937	3.98948	39.1706	18.4093	13.7034	14.829
P42574	CASP3	16	4.44799	3.73601	3.543	3.0595	4.28774	3.36246	3.92859	3.67151	3.95513	3.10896	3.22719	3.42129	34.9582	47.0271	10.5094	11.0523
P42575	CASP2	8	3.28321	2.32224	2.40482	2.68689	2.70656	2.1179	3.06838	3.2865	3.58366	2.70984	3.06483	2.90852	39.7209	21.4577	18.0944	12.2191
P42677	RPS27	5	5.5532	3.83181	5.62028	5.02673	4.89948	5.68837	6.37339	6.12312	6.049	6.26831	6.31007	6.27984	53.1745	31.1184	12.0722	1.49934
P42684	ABL2	7	1.063	0.297813	NA	0.785819	-0.484462	1.5766	2.52122	2.11586	2.23272	2.12486	2.42478	2.85716	36.649	62.8738	14.8135	25.8663
P42694	HELZ	20	2.49674	2.06426	3.0318	3.02357	2.28832	2.8226	2.2852	2.71914	2.16957	3.42246	3.52161	3.55627	33.6895	24.7279	20.9029	4.76359
P42695	NCAPD3	19	2.50925	2.63041	3.05051	3.1045	2.79697	3.30299	2.66493	3.43818	3.01403	3.48502	3.57526	3.15212	20.454	17.278	26.9364	14.8333
[truncated: 5,684 more rows]
