# Supplementary material for: Targeted and Untargeted Proteomics-based Comparison of Adenoviral Infected hCMEC/D3 and hBMEC as a Human Brain Endothelial Cells to Study the OATP2B1 Transporter
Source: Mol Neurobiol. 2025 Mar 14;62(7):9074–88. doi: 10.1007/s12035-025-04807-7 (PMC12208971; doi:10.1007/s12035-025-04807-7)
Supplement: Supplementary file 2 — Supplementary file2 (XLSX 13 KB) [file 12035_2025_4807_MOESM2_ESM.xlsx]

## Sheet: Sheet1
				Gene list of BBB markers, ABC and SLC transporters
				ABCA1	ATP1A1	SLC12A5	SLC25A15	SLC26A6	SLC35B3	SLC39A3	SLC66A2
				ABCA2	B2M	SLC12A6	SLC25A16	SLC27A1	SLC35B4	SLC39A6	SLC66A3
				ABCA3	CDH5	SLC12A7	SLC25A17	SLC27A3	SLC35C1	SLC39A7	SLC6A15
				ABCA5	CGN	SLC12A9	SLC25A19	SLC27A4	SLC35C2	SLC39A8	SLC6A6
				ABCA6	CLDN12	SLC15A3	SLC25A20	SLC29A1	SLC35D1	SLC39A9	SLC6A8
				ABCA7	CTNNA1	SLC15A4	SLC25A22	SLC29A2	SLC35D2	SLC3A2	SLC6A9
				ABCA8	CTNNB1	SLC16A1	SLC25A23	SLC29A3	SLC35E1	SLC41A1	SLC7A1
				ABCB1	FCGRT	SLC16A2	SLC25A24	SLC2A1	SLC35E2B	SLC41A2	SLC7A11
				ABCB10	IGF1R	SLC16A3	SLC25A25	SLC2A12	SLC35E3	SLC41A3	SLC7A2
				ABCB11	IGF2R	SLC16A7	SLC25A26	SLC2A13	SLC35E4	SLC43A1	SLC7A5
				ABCB6	INSR	SLC17A5	SLC25A28	SLC2A3	SLC35F2	SLC43A2	SLC7A6
				ABCB7	JAM3	SLC18B1	SLC25A29	SLC2A6	SLC35F6	SLC43A3	SLC7A6OS
				ABCB8	LDLR	SLC19A1	SLC25A3	SLC2A8	SLC36A1	SLC44A1	SLC8A1
				ABCC1	LRP1	SLC19A2	SLC25A30	SLC30A1	SLC36A4	SLC44A2	SLC8B1
				ABCC10	LRP10	SLC1A4	SLC25A32	SLC30A4	SLC37A2	SLC44A4	SLC9A1
				ABCC11	LRP11	SLC1A5	SLC25A33	SLC30A5	SLC37A3	SLC45A1	SLC9A3R1
				ABCC3	LRP12	SLC20A1	SLC25A35	SLC30A6	SLC37A4	SLC46A1	SLC9A3R2
				ABCC4	LRP4	SLC20A2	SLC25A36	SLC30A7	SLC38A1	SLC46A3	SLC9A6
				ABCC5	LRP5	SLC22A18	SLC25A37	SLC30A9	SLC38A10	SLC49A4	SLC9A7
				ABCD1	LRP6	SLC22A4	SLC25A38	SLC31A1	SLC38A2	SLC4A10	SLC9A8
				ABCD3	LRP8	SLC22A5	SLC25A4	SLC32A1	SLC38A4	SLC4A11	SLC9B2
				ABCD4	MARVELD2	SLC22A8	SLC25A40	SLC33A1	SLC38A5	SLC4A1AP	SLCO2A1
				ABCE1	OCLN	SLC23A2	SLC25A44	SLC35A1	SLC38A6	SLC4A2	SLCO2B1
				ABCF1	PECAM1	SLC25A1	SLC25A46	SLC35A2	SLC38A7	SLC4A7	SLCO4A1
				ABCF2	PIGR	SLC25A10	SLC25A5	SLC35A3	SLC38A9	SLC4A8	TFRC
				ABCF3	SLC10A3	SLC25A11	SLC25A52	SLC35A4	SLC39A1	SLC52A2	TJP1
				ABCG2	SLC11A2	SLC25A12	SLC25A6	SLC35A5	SLC39A10	SLC5A3	TJP2
				ACTB	SLC12A2	SLC25A13	SLC26A11	SLC35B1	SLC39A11	SLC5A6	VCL
				AFDN	SLC12A4	SLC25A14	SLC26A2	SLC35B2	SLC39A14	SLC66A1	VLDLR
